# Supplementary material for: Comparative metagenomic study unveils new insights on bacterial communities in two pine-feeding Ips beetles (Coleoptera: Curculionidae: Scolytinae)
Source: Front Microbiol. 2024 Oct 9;15:1400894. doi: 10.3389/fmicb.2024.1400894 (PMC11496174; doi:10.3389/fmicb.2024.1400894)
Supplement: Supplementary file 3 [file Table_1.XLSX]

## Sheet: Sheet1
Sample name (Code)	Raw PE(#)	Combined(#)	Qualified(#)	Nochime(#)	Base(nt)	AvgLen(nt)	Q20	Q30	GC%	Effective%
CW1	101715	95059	94310	93213	37854974	406	98.37	94.51	54.55	91.64
CW2	103371	97689	96873	91950	37385221	407	98.02	93.62	54.61	88.95
CW3	90562	86332	85716	83804	34033237	406	98.41	94.5	54.37	92.54
CW4	103684	98357	97594	95763	38898876	406	98.33	94.38	54.48	92.36
FW3	101883	96142	95333	72890	30501476	418	98.44	94.64	53.48	71.54
FW4	98730	95123	94415	69304	28651443	413	98.41	94.64	54.68	70.2
FW5	91245	86812	85945	73032	30713748	421	98.06	93.74	54.22	80.04
FW6	104604	99099	98391	96473	39212379	406	98.26	94.15	54.55	92.23
IACA1	109621	86943	86148	80767	34075872	422	98.38	94.51	53.43	73.68
IACA2	91454	82457	81751	79166	33836788	427	98.5	94.79	56.07	86.56
IACA3	100628	65404	64874	59826	25101045	420	98.29	94.22	53.65	59.45
IACA4	97601	70113	69441	62305	26453079	425	98.25	94.17	53.45	63.84
IACA5	108307	70481	69862	66630	28136694	422	98.23	94.06	53.34	61.52
IACCW1	101526	96604	95746	93577	38001795	406	98.37	94.46	54.6	92.17
IACCW2	108667	103050	102209	99219	40310952	406	98.34	94.41	54.67	91.31
IACCW3	103600	96654	95870	93580	37995092	406	98.23	94.1	54.63	90.33
IACCW4	99149	94313	93487	90908	36932662	406	98.35	94.44	54.63	91.69
IACFW1	107485	102703	101527	77083	32832967	426	98.27	94.28	53.93	71.72
IACFW2	98997	94340	93366	57208	24226693	423	98.18	94.08	54.82	57.79
IACFW3	92766	85339	84470	68720	29022701	422	98.22	94.19	53.85	74.08
IACFW4	101063	97303	96354	72152	30765437	426	98.37	94.49	53.84	71.39
IACL1	93953	86251	85283	66882	28576116	427	98.07	93.83	54.53	71.19
IACL2	101611	96331	95275	81520	34894797	428	98.13	93.89	54.86	80.23
IACL4	92203	85309	84452	65635	28058949	427	98.1	93.86	54.68	71.19
IACL5	108001	99178	98157	86106	36786642	427	98.26	94.22	54.32	79.73
IACL6	107832	101114	100063	87087	37260562	428	98.22	94.08	54.96	80.76
IACP1	99320	83157	82402	77294	32484891	420	98.25	94.15	52.39	77.82
IACP2	100671	90647	89689	86409	36910010	427	98.27	94.26	54.83	85.83
IACP3	101573	95687	94851	89382	38157086	427	98.25	94.04	54.15	88
IACP4	102179	92182	91284	87526	37247851	426	98.33	94.41	55.19	85.66
IACP5	107450	88601	87791	84612	36117306	427	98.42	94.66	54.98	78.75
IACWA1	94659	89294	88497	79533	33978713	427	98.34	94.41	54.1	84.02
IACWA2	103144	97516	96724	85812	36390945	424	98.46	94.67	54.45	83.2
IACWA3	95222	89674	88675	78073	33349013	427	98.31	94.43	54.62	81.99
IACWA4	91200	86519	85658	79322	33907145	427	98.4	94.61	54.72	86.98
IACWA6	93287	88613	87626	82232	35187344	428	98.3	94.31	54.54	88.15
ISXA11	105901	100406	99425	80230	34401664	429	97.86	93.31	52.48	75.76
ISXA1	95663	89482	88514	81410	34872633	428	97.67	92.86	52.07	85.1
ISXA2	96203	89377	88306	81296	34869584	429	97.61	92.72	51.12	84.5
ISXA3	91146	84663	83753	71835	30797698	429	97.85	93.32	51.99	78.81
ISXA8	94433	87575	86529	80054	34337895	429	97.61	92.73	51.11	84.77
ISXCW1	95695	90663	89983	83621	34297127	410	98.33	94.31	54.39	87.38
ISXCW2	97629	91297	90571	84751	34640157	409	98.08	93.8	54.57	86.81
ISXCW3	103516	99148	98437	92351	37826824	410	98.44	94.62	54.45	89.21
ISXCW4	92504	86416	85791	84593	34386491	406	98.13	93.85	54.51	91.45
ISXFW1	103249	98795	97880	75595	32036458	424	98.36	94.52	53.7	73.22
ISXFW2	107301	100578	99735	82349	34824357	423	98.42	94.64	53.54	76.75
ISXFW3	97895	92407	91583	75964	32125737	423	98.35	94.44	53.72	77.6
ISXFW4	98289	93381	92614	73809	31341982	425	98.42	94.57	53.66	75.09
ISXL1	100864	90423	89681	88400	35880569	406	98.51	94.69	54.41	87.64
ISXL2	108016	101552	100646	93350	37977515	407	98.42	94.69	54.73	86.42
ISXL5	97963	83018	82196	76462	32414718	424	98.42	94.59	54.05	78.05
ISXL6	108763	102889	101869	100409	42546776	424	98.42	94.59	54.7	92.32
ISXL8	95619	90363	89535	83176	33854178	407	98.47	94.83	54.8	86.99
ISXP10	90943	85713	84950	61498	26317699	428	98.26	94.21	53.76	67.62
ISXP6	101716	83326	82533	75393	31810251	422	98.41	94.63	54.87	74.12
ISXP7	92762	86751	85792	71582	30654557	428	98.18	94.08	54.32	77.17
ISXP8	102085	94479	93566	84300	36118472	428	98.17	94.03	54.42	82.58
ISXP9	99825	94312	93372	75524	32305004	428	98.23	94.18	53.91	75.66
ISXWA1	102511	96134	95021	75617	32026536	424	97.97	93.6	53.16	73.76
ISXWA2	98730	91802	90822	79767	33947585	426	98.22	94.14	54.69	80.79
ISXWA3	100625	96614	95974	87638	35808266	409	98.52	94.69	51.34	87.09
ISXWA4	99328	95230	94678	89382	36492560	408	98.53	94.69	51.18	89.99
ISXWA5	105774	100066	99118	90273	38330432	425	98.3	94.23	54.54	85.35
