# Supplementary material for: Comparative metagenomic study unveils new insights on bacterial communities in two pine-feeding Ips beetles (Coleoptera: Curculionidae: Scolytinae)
Source: Front Microbiol. 2024 Oct 9;15:1400894. doi: 10.3389/fmicb.2024.1400894 (PMC11496174; doi:10.3389/fmicb.2024.1400894)
Supplement: Supplementary file 6 [file Table_4.XLSX]

## Sheet: IAC_Common ASVs
ID	Taxonomy	IAC.Larvae1	IAC.Larvae2	IAC.Larvae3	IAC.Larvae4	IAC.Larvae5	IAC.Pupae1	IAC.Pupae2	IAC.Pupae3	IAC.Pupae4	IAC.Pupae5	IAC.Adult1	IAC.Adult2	IAC.Adult3	IAC.Adult4	IAC.Adult5
ASV1	k__Bacteria;p__Proteobacteria;c__Gammaproteobacteria;o__Xanthomonadales;f__Xanthomonadaceae;g__Pseudoxanthomonas	0.0221566	0.0384047	0.052191	0.0699163	0.0315116	0.173314	0.0551452	0.0679468	0.0369276	0.204333	0.347612	0.0477597	0.181192	0.483013	0.317085
ASV2	k__Bacteria;p__Proteobacteria;c__Gammaproteobacteria;o__Enterobacterales;f__Erwiniaceae	0.00689316	0.00640079	0.00837026	0.00837026	0.00295421	0.00541605	0.00541605	0.000984737	0	0	0.00590842	0.00344658	0.000984737	0.00492368	0.00344658
ASV3	k__Bacteria;p__Proteobacteria;c__Gammaproteobacteria;o__Enterobacterales	0.203348	0.0413589	0.123092	0.371738	0.163959	0.0792713	0.147218	0.499261	0.167405	0.307238	0.0920729	0.0118168	0.0994584	0.0920729	0.155096
ASV10	k__Bacteria;p__Proteobacteria;c__Gammaproteobacteria;o__Enterobacterales;f__Erwiniaceae	0.0723781	0.154111	0.0398818	0.0152634	0.144756	0.0113245	0.0108321	0.00787789	0.000492368	0	0.000492368	0.00246184	0	0.0123092	0.00590842
ASV4	k__Bacteria;p__Proteobacteria;c__Gammaproteobacteria;o__Enterobacterales	0.0590842	0.0216642	0.129985	0.0590842	0.19744	0.108321	0.009355	0.0118168	0.0162482	0.193501	0.177253	0.857706	0.125554	0.0728705	0.0718858
ASV90	k__Bacteria	0.0014771	0	0	0.00196947	0.0014771	0.00393895	0.00295421	0.0014771	0.00246184	0.000984737	0.00443131	0.000984737	0.00738552	0.0014771	0.00738552
ASV12	k__Bacteria;p__Proteobacteria;c__Gammaproteobacteria;o__Pseudomonadales;f__Pseudomonadaceae;g__Pseudomonas	0.171344	0.129985	0.127031	0.248154	0.105367	0.0103397	0.0108321	0.00886263	0	0	0.00443131	0.0014771	0	0.000492368	0.000492368
ASV13	k__Bacteria;p__Proteobacteria;c__Gammaproteobacteria;o__Enterobacterales	0.0423437	0.0113245	0.0295421	0.0645002	0.0182176	0.0152634	0.247661	0.00640079	0.264402	0.00837026	0.00492368	0.00246184	0.0123092	0.00443131	0.00640079
ASV17	k__Bacteria;p__Proteobacteria;c__Gammaproteobacteria;o__Xanthomonadales;f__Rhodanobacteraceae;g__Dyella	0	0.00196947	0.00246184	0.00196947	0.00196947	0.000492368	0	0.000984737	0.000492368	0	0.00492368	0.00344658	0.00590842	0.0162482	0.000984737
ASV107	k__Bacteria	0.0014771	0	0	0.0014771	0.000492368	0.00393895	0.00344658	0.000984737	0	0.000492368	0.0014771	0	0.00541605	0.0014771	0.00393895
ASV19	k__Bacteria;p__Proteobacteria;c__Gammaproteobacteria;o__Enterobacterales	0.0423437	0.0388971	0.0256032	0.00443131	0.0851797	0.00393895	0.00443131	0.00295421	0	0.00246184	0	0.00246184	0	0.00492368	0.00295421
ASV21	k__Bacteria;p__Proteobacteria;c__Gammaproteobacteria;o__Enterobacterales	0.00295421	0.00344658	0.0113245	0.00344658	0.00246184	0.0177253	0.250123	0.00246184	0.26194	0.00640079	0.00246184	0.00246184	0.00344658	0.00295421	0.00492368
ASV24	k__Bacteria;p__Bacteroidota;c__Bacteroidia;o__Chitinophagales;f__Chitinophagaceae	0.000492368	0.0014771	0.00196947	0.0014771	0.00196947	0.0364353	0.00246184	0.0713934	0.00443131	0.00295421	0.0014771	0.000492368	0.0192024	0.00295421	0.00246184
ASV28	k__Bacteria;p__Bacteroidota;c__Bacteroidia;o__Chitinophagales;f__Chitinophagaceae;g__Taibaiella;s__Sphingobacteriia_bacterium_DVSBS1	0.000492368	0.0014771	0.0014771	0.00246184	0.0014771	0.0571147	0.0014771	0.0763171	0.00295421	0.0113245	0.00196947	0.000492368	0.00443131	0.00246184	0.00393895
ASV30	k__Bacteria;p__Proteobacteria;c__Gammaproteobacteria;o__Enterobacterales	0.00640079	0.00640079	0.00246184	0.00443131	0.00738552	0.0137863	0	0.00295421	0.00196947	0.000492368	0.00196947	0.000984737	0.0251108	0.0152634	0.00196947
ASV128	k__Bacteria	0.0014771	0	0.000984737	0.0014771	0.00246184	0.00295421	0.0014771	0	0	0.000984737	0.0014771	0	0.00196947	0	0.00393895
ASV32	k__Bacteria;p__Proteobacteria;c__Gammaproteobacteria;o__Enterobacterales	0.00344658	0.00640079	0.0014771	0.0014771	0.0014771	0.0152634	0.125554	0.00246184	0.137371	0.00738552	0.000984737	0.000984737	0	0.0014771	0.00246184
ASV33	k__Bacteria;p__Proteobacteria;c__Gammaproteobacteria;o__Xanthomonadales;f__Rhodanobacteraceae;g__Dyella	0.0014771	0.000984737	0.00196947	0.0123092	0.000984737	0.00246184	0.0014771	0.000984737	0.00393895	0.0014771	0.0339734	0.00393895	0.046775	0.0256032	0.0369276
ASV159	k__Bacteria;p__Proteobacteria;c__Gammaproteobacteria;o__Pseudomonadales;f__Halomonadaceae;g__Carnimonas;s__bacterium_symbiont_of_Heliothrips_haemorrhoidalis	0.000492368	0	0.000492368	0.000492368	0.0014771	0.00295421	0.000492368	0	0.000984737	0.000492368	0	0	0.00246184	0.0014771	0.00196947
ASV36	k__Bacteria;p__Proteobacteria;c__Gammaproteobacteria;o__Enterobacterales	0.00196947	0.00443131	0	0.000984737	0.0315116	0.00196947	0.0014771	0.0014771	0	0	0.000492368	0.000984737	0.000492368	0.00196947	0.0014771
ASV42	k__Bacteria;p__Proteobacteria;c__Gammaproteobacteria;o__Enterobacterales	0	0.0014771	0.00787789	0	0.0182176	0.00443131	0	0.0635155	0	0.0571147	0.000984737	0.000984737	0.00295421	0.000984737	0
ASV44	k__Bacteria;p__Actinobacteriota;c__Actinobacteria;o__Micrococcales;f__Microbacteriaceae;g__Curtobacterium	0.000984737	0.0014771	0.000984737	0.0014771	0.000492368	0.0167405	0.0014771	0.00443131	0.00344658	0.00246184	0.0216642	0.00246184	0.0329887	0.00984737	0.0172329
ASV45	k__Bacteria;p__Proteobacteria;c__Alphaproteobacteria;o__Sphingomonadales;f__Sphingomonadaceae;g__Sphingomonas	0.00393895	0.000984737	0.00196947	0.00246184	0.000984737	0.0290497	0.00196947	0.00246184	0.00738552	0.00640079	0.0137863	0.00246184	0.00886263	0.00590842	0.00689316
ASV47	k__Bacteria;p__Proteobacteria;c__Gammaproteobacteria;o__Enterobacterales	0.000984737	0.00295421	0.0014771	0.0014771	0.0014771	0.0142787	0.0014771	0.028065	0.00344658	0.000984737	0.0167405	0.000984737	0.0408666	0.0320039	0.0393895
ASV50	k__Bacteria;p__Proteobacteria;c__Gammaproteobacteria;o__Enterobacterales	0.000492368	0.0014771	0.000984737	0.0014771	0.01871	0.00196947	0.000984737	0.0645002	0.000984737	0.0516987	0.000492368	0.000984737	0	0.000984737	0
ASV54	k__Bacteria;p__Bacteroidota;c__Bacteroidia;o__Chitinophagales	0	0.000492368	0.000492368	0.000984737	0	0.0630231	0.000492368	0.000984737	0.00196947	0	0	0	0.00196947	0.00344658	0.0014771
ASV55	k__Bacteria;p__Proteobacteria;c__Gammaproteobacteria;o__Xanthomonadales;f__Rhodanobacteraceae	0.000492368	0.00246184	0.000492368	0.000984737	0	0.00246184	0.0167405	0.000492368	0.00492368	0.000492368	0.00393895	0.000492368	0.0014771	0.0014771	0.0758247
ASV71	k__Bacteria;p__Proteobacteria;c__Gammaproteobacteria;o__Pseudomonadales;f__Moraxellaceae;g__Acinetobacter;s__Acinetobacter_ursingii	0.000492368	0.000492368	0.000492368	0.0014771	0.000492368	0.0270803	0.0014771	0.000984737	0.00196947	0.00196947	0.00196947	0	0.00246184	0.0014771	0.00689316

## Sheet: IAC_Larvae_Pupae_Common
ID	Taxonomy	IAC.Larvae1	IAC.Larvae2	IAC.Larvae3	IAC.Larvae4	IAC.Larvae5	IAC.Pupae1	IAC.Pupae2	IAC.Pupae3	IAC.Pupae4	IAC.Pupae5
ASV27	k__Bacteria;p__Proteobacteria;c__Gammaproteobacteria;o__Enterobacterales;f__Erwiniaceae	0.0861645	0.21615	0.0403742	0.0142787	0.00541605	0.00344658	0.00393895	0.00246184	0	0
ASV29	k__Bacteria;p__Proteobacteria;c__Gammaproteobacteria;o__Enterobacterales;f__Erwiniaceae	0.0600689	0.151649	0.0295421	0.009355	0.00443131	0.00295421	0.00492368	0.00246184	0	0

## Sheet: IAC_Pupae_Adult_Common
ID	Taxonomy	IAC.Pupae1	IAC.Pupae2	IAC.Pupae3	IAC.Pupae4	IAC.Pupae5	IAC.Adult1	IAC.Adult2	IAC.Adult3	IAC.Adult4	IAC.Adult5
ASV135	k__Bacteria;p__Proteobacteria;c__Gammaproteobacteria;o__Enterobacterales	0.0014771	0.000492368	0.00196947	0.000492368	0	0.00295421	0	0.000492368	0.0014771	0.00689316
ASV171	k__Bacteria	0.00196947	0.000492368	0.000492368	0	0.000492368	0.0014771	0.000492368	0	0.00196947	0.00344658
ASV246	k__Bacteria;p__Actinobacteriota;c__Actinobacteria;o__Pseudonocardiales;f__Pseudonocardiaceae;g__Saccharopolyspora;s__Saccharopolyspora_gregorii	0.000492368	0	0	0.000984737	0.000492368	0.000492368	0	0	0.000492368	0.00443131
ASV25	k__Bacteria;p__Proteobacteria;c__Gammaproteobacteria;o__Xanthomonadales;f__Xanthomonadaceae;g__Pseudoxanthomonas	0.00393895	0.0014771	0	0.0014771	0	0.0344658	0.000984737	0.0457903	0.00295421	0.00443131

## Sheet: IAC_Larvae_Unique ASVs
ID	Taxonomy	IAC.Larvae1	IAC.Larvae2	IAC.Larvae3	IAC.Larvae4	IAC.Larvae5
ASV5	k__Bacteria;p__Proteobacteria;c__Alphaproteobacteria;o__Rickettsiales;f__Rickettsiaceae;g__Rickettsia	0	0.0132939	0.0182176	0.000492368	0
ASV82	k__Bacteria;p__Acidobacteriota;c__Acidobacteriae;o__Acidobacteriales;f__Acidobacteriaceae_(Subgroup_1);g__Acidipila-Silvibacterium;s__	0	0.000492368	0.0014771	0.000492368	0
ASV338	k__Bacteria;p__Proteobacteria;c__Gammaproteobacteria;o__Pseudomonadales;f__Pseudomonadaceae;g__Pseudomonas	0.000984737	0.000984737	0	0.000984737	0
ASV416	k__Bacteria;p__Proteobacteria;c__Gammaproteobacteria;o__Enterobacterales	0.00246184	0.000492368	0.000984737	0	0
ASV469	k__Bacteria;p__Proteobacteria;c__Gammaproteobacteria;o__Enterobacterales	0.000984737	0.000492368	0	0	0.000492368

## Sheet: IAC_Pupae_Unique ASVs
ID	Taxonomy	IAC.Pupae1	IAC.Pupae2	IAC.Pupae3	IAC.Pupae4	IAC.Pupae5
ASV31	k__Bacteria;p__Proteobacteria;c__Gammaproteobacteria;o__Enterobacterales;f__Yersiniaceae;g__Serratia	0	0	0.000984737	0.000984737	0.00196947
ASV35	k__Bacteria;p__Proteobacteria;c__Gammaproteobacteria;o__Burkholderiales;f__Burkholderiaceae;g__Burkholderia-Caballeronia-Paraburkholderia	0	0	0.0014771	0.00492368	0.0014771

## Sheet: IAC_Adult_Unique ASVs
ID	Taxonomy	IAC.Adult1	IAC.Adult2	IAC.Adult3	IAC.Adult4	IAC.Adult5
ASV100	k__Bacteria;p__Bacteroidota;c__Bacteroidia;o__Chitinophagales;f__Chitinophagaceae	0	0.000492368	0.0014771	0.0014771	0.000492368
ASV215	k__Bacteria;p__Actinobacteriota;c__Actinobacteria;o__Streptomycetales;f__Streptomycetaceae;g__Streptomyces	0	0	0.00295421	0.00196947	0.0014771
ASV79	k__Bacteria;p__Actinobacteriota;c__Actinobacteria;o__Micrococcales;f__Microbacteriaceae	0.000984737	0	0	0.000984737	0.000492368
ASV219	k__Bacteria;p__Acidobacteriota;c__Acidobacteriae;o__Acidobacteriales;f__Acidobacteriaceae_(Subgroup_1);g__Terriglobus;s__	0.00196947	0	0.00246184	0.000492368	0.000492368
ASV216	k__Bacteria;p__Actinobacteriota;c__Actinobacteria;o__Micrococcales;f__Microbacteriaceae;g__Curtobacterium	0.00196947	0	0.0014771	0.00196947	0.0014771
ASV220	k__Bacteria;p__Proteobacteria;c__Alphaproteobacteria;o__Rickettsiales;f__Rickettsiaceae;g__Rickettsia	0.00295421	0	0.000492368	0.0014771	0.0014771
ASV292	k__Bacteria;p__Actinobacteriota;c__Actinobacteria;o__Pseudonocardiales;f__Pseudonocardiaceae;g__Amycolatopsis	0.000492368	0	0.00246184	0.000492368	0.00196947
ASV149	k__Bacteria;p__Actinobacteriota;c__Actinobacteria;o__Corynebacteriales;f__Mycobacteriaceae;g__Mycobacterium	0.000984737	0	0.00196947	0.0014771	0.000984737
ASV441	k__Bacteria;p__Proteobacteria;c__Gammaproteobacteria;o__Enterobacterales;f__Erwiniaceae;g__Pantoea	0.000492368	0	0.000492368	0	0.000492368
