# Supplementary material for: Comparative metagenomic study unveils new insights on bacterial communities in two pine-feeding Ips beetles (Coleoptera: Curculionidae: Scolytinae)
Source: Front Microbiol. 2024 Oct 9;15:1400894. doi: 10.3389/fmicb.2024.1400894 (PMC11496174; doi:10.3389/fmicb.2024.1400894)
Supplement: Supplementary file 7 [file Table_5.XLSX]

## Sheet: ISX_IAC_Common ASVs
ID	Taxonomy	ISX.Larvae1	ISX.Larvae2	ISX.Larvae3	ISX.Larvae4	ISX.Larvae5	ISX.Pupae1	ISX.Pupae2	ISX.Pupae3	ISX.Pupae4	ISX.Pupae5	ISX.Adult1	ISX.Adult2	ISX.Adult3	ISX.Adult4	ISX.Adult5	IAC.Larvae1	IAC.Larvae2	IAC.Larvae3	IAC.Larvae4	IAC.Larvae5	IAC.Pupae1	IAC.Pupae2	IAC.Pupae3	IAC.Pupae4	IAC.Pupae5	IAC.Adult1	IAC.Adult2	IAC.Adult3	IAC.Adult4	IAC.Adult5
ASV1	k__Bacteria;p__Proteobacteria;c__Gammaproteobacteria;o__Xanthomonadales;f__Xanthomonadaceae;g__Pseudoxanthomonas	0.0167405	0.009355	0.000984737	0.00443131	0.000984737	0.000492368	0.014771	0.111275	0.00246184	0.00295421	0.000492368	0.00295421	0.00837026	0.00492368	0.00246184	0.0221566	0.0384047	0.052191	0.0699163	0.0315116	0.173314	0.0551452	0.0679468	0.0369276	0.204333	0.347612	0.0477597	0.181192	0.483013	0.317085
ASV2	k__Bacteria;p__Proteobacteria;c__Gammaproteobacteria;o__Enterobacterales;f__Erwiniaceae	0.138848	0.0758247	0.639586	0.831118	0.0915805	0.0167405	0.0157558	0.024126	0.00196947	0.00886263	0.0167405	0.01871	0.00689316	0.00344658	0.00984737	0.00689316	0.00640079	0.00837026	0.00837026	0.00295421	0.00541605	0.00541605	0.000984737	0	0	0.00590842	0.00344658	0.000984737	0.00492368	0.00344658
ASV10	k__Bacteria;p__Proteobacteria;c__Gammaproteobacteria;o__Enterobacterales;f__Erwiniaceae	0	0.0201871	0.0014771	0.00344658	0	0	0.193008	0.256032	0.183653	0.137863	0.0167405	0.00640079	0.00689316	0.00393895	0.0472674	0.0723781	0.154111	0.0398818	0.0152634	0.144756	0.0113245	0.0108321	0.00787789	0.000492368	0	0.000492368	0.00246184	0	0.0123092	0.00590842
ASV19	k__Bacteria;p__Proteobacteria;c__Gammaproteobacteria;o__Enterobacterales	0	0.00689316	0.00196947	0.00196947	0	0	0.0979813	0.13934	0.0965042	0.0689316	0.00738552	0.00393895	0.00196947	0.00196947	0.0251108	0.0423437	0.0388971	0.0256032	0.00443131	0.0851797	0.00393895	0.00443131	0.00295421	0	0.00246184	0	0.00246184	0	0.00492368	0.00295421
ASV45	k__Bacteria;p__Proteobacteria;c__Alphaproteobacteria;o__Sphingomonadales;f__Sphingomonadaceae;g__Sphingomonas	0.0812408	0.046775	0.0128016	0.000984737	0.0177253	0.0260955	0.0103397	0.00689316	0.009355	0.00443131	0.000492368	0.000492368	0.000984737	0	0.000984737	0.00393895	0.000984737	0.00196947	0.00246184	0.000984737	0.0290497	0.00196947	0.00246184	0.00738552	0.00640079	0.0137863	0.00246184	0.00886263	0.00590842	0.00689316

## Sheet: ISXlarvae_Unique ASVs
ID	Taxonomy	ISX.Larvae1	ISX.Larvae2	ISX.Larvae3	ISX.Larvae4	ISX.Larvae5
ASV250	k__Bacteria;p__Proteobacteria;c__Alphaproteobacteria;o__Acetobacterales;f__Acetobacteraceae	0.0275726	0.009355	0.000984737	0.000492368	0.0103397
ASV349	k__Bacteria;p__Proteobacteria;c__Alphaproteobacteria;o__Acetobacterales;f__Acetobacteraceae	0.0152634	0.00541605	0	0	0.00886263
ASV464	k__Bacteria;p__Proteobacteria;c__Alphaproteobacteria;o__Acetobacterales;f__Acetobacteraceae;g__Endobacter;s__	0.0123092	0.00196947	0	0	0.00837026
ASV533	k__Bacteria;p__Acidobacteriota;c__Acidobacteriae;o__Acidobacteriales;f__Acidobacteriaceae_(Subgroup_1);g__Bryocella;s__	0.0128016	0.000492368	0.000492368	0	0
ASV593	k__Bacteria;p__Proteobacteria;c__Alphaproteobacteria;o__Acetobacterales;f__Acetobacteraceae;g__Endobacter;s__	0.00246184	0.00738552	0	0	0.0014771
ASV651	k__Bacteria;p__Proteobacteria;c__Alphaproteobacteria;o__Acetobacterales;f__Acetobacteraceae;g__Endobacter	0.0103397	0.00393895	0	0	0.00541605
ASV852	k__Bacteria;p__Proteobacteria;c__Alphaproteobacteria;o__Acetobacterales;f__Acetobacteraceae	0.00787789	0.00295421	0	0	0.00196947
ASV1062	k__Bacteria;p__Proteobacteria;c__Alphaproteobacteria;o__Rhizobiales;f__Rhizobiaceae;g__Ochrobactrum	0.000492368	0.000984737	0.000984737	0	0.000984737
ASV1103	k__Bacteria;p__Acidobacteriota;c__Acidobacteriae;o__Acidobacteriales;f__Acidobacteriaceae_(Subgroup_1);g__Bryocella;s__	0.00443131	0.000984737	0	0	0.000984737
ASV1176	k__Bacteria;p__Actinobacteriota;c__Actinobacteria;o__Micromonosporales;f__Micromonosporaceae;g__Longispora;s__	0.000492368	0.000984737	0.000492368	0	0.00196947
ASV1451	k__Bacteria;p__Bacteroidota;c__Bacteroidia;o__Cytophagales;f__Microscillaceae;g__Chryseolinea;s__	0	0.000492368	0.000492368	0	0.000984737
ASV2029	k__Bacteria;p__Proteobacteria;c__Alphaproteobacteria;o__;f__;g__;s__	0	0.0014771	0.000492368	0	0.0014771
ASV2116	k__Bacteria;p__Proteobacteria;c__Alphaproteobacteria;o__Rhizobiales;f__Beijerinckiaceae;g__Roseiarcus;s__	0.000492368	0.0014771	0	0	0.000492368

## Sheet: ISXpupae_Unique ASVs
ID	Taxonomy	ISX.Pupae1	ISX.Pupae2	ISX.Pupae3	ISX.Pupae4	ISX.Pupae5
ASV253	k__Bacteria;p__Proteobacteria;c__Gammaproteobacteria;o__Xanthomonadales;f__Xanthomonadaceae;g__Stenotrophomonas	0	0.0014771	0.000984737	0.000492368	0.000492368
ASV907	k__Bacteria	0	0.000984737	0.000984737	0.000492368	0.000492368
ASV803	k__Bacteria;p__Proteobacteria;c__Gammaproteobacteria;o__Pseudomonadales;f__Pseudomonadaceae;g__Pseudomonas	0	0.000492368	0	0.000492368	0.000492368

## Sheet: ISXadult_Unique ASVs
ID	Taxonomy	ISX.Adult1	ISX.Adult2	ISX.Adult3	ISX.Adult4	ISX.Adult5
ASV271	k__Bacteria;p__Proteobacteria;c__Gammaproteobacteria;o__Enterobacterales;f__Erwiniaceae;g__Pantoea	0.000984737	0.000492368	0.00295421	0.000492368	0.000492368

## Sheet: IAClarvae_Unique ASVs
ID	Taxonomy	IAC.Larvae1	IAC.Larvae2	IAC.Larvae3	IAC.Larvae4	IAC.Larvae5
ASV5	k__Bacteria;p__Proteobacteria;c__Alphaproteobacteria;o__Rickettsiales;f__Rickettsiaceae;g__Rickettsia	0	0.0132939	0.0182176	0.000492368	0
ASV338	k__Bacteria;p__Proteobacteria;c__Gammaproteobacteria;o__Pseudomonadales;f__Pseudomonadaceae;g__Pseudomonas	0.000984737	0.000984737	0	0.000984737	0
ASV416	k__Bacteria;p__Proteobacteria;c__Gammaproteobacteria;o__Enterobacterales	0.00246184	0.000492368	0.000984737	0	0

## Sheet: IACadult_Unique ASVs
ID	Taxonomy	IAC.Adult1	IAC.Adult2	IAC.Adult3	IAC.Adult4	IAC.Adult5
ASV79	k__Bacteria;p__Actinobacteriota;c__Actinobacteria;o__Micrococcales;f__Microbacteriaceae	0.000984737	0	0	0.000984737	0.000492368
ASV104	k__Bacteria;p__Bacteroidota;c__Bacteroidia;o__Chitinophagales	0.000492368	0	0.0256032	0	0.00590842
ASV219	k__Bacteria;p__Acidobacteriota;c__Acidobacteriae;o__Acidobacteriales;f__Acidobacteriaceae_(Subgroup_1);g__Terriglobus;s__	0.00196947	0	0.00246184	0.000492368	0.000492368
ASV220	k__Bacteria;p__Proteobacteria;c__Alphaproteobacteria;o__Rickettsiales;f__Rickettsiaceae;g__Rickettsia	0.00295421	0	0.000492368	0.0014771	0.0014771
ASV292	k__Bacteria;p__Actinobacteriota;c__Actinobacteria;o__Pseudonocardiales;f__Pseudonocardiaceae;g__Amycolatopsis	0.000492368	0	0.00246184	0.000492368	0.00196947
ASV441	k__Bacteria;p__Proteobacteria;c__Gammaproteobacteria;o__Enterobacterales;f__Erwiniaceae;g__Pantoea	0.000492368	0	0.000492368	0	0.000492368
ASV623	k__Bacteria	0.000984737	0	0.000492368	0	0.000984737
