# Supplementary material for: Comparative metagenomic study unveils new insights on bacterial communities in two pine-feeding Ips beetles (Coleoptera: Curculionidae: Scolytinae)
Source: Front Microbiol. 2024 Oct 9;15:1400894. doi: 10.3389/fmicb.2024.1400894 (PMC11496174; doi:10.3389/fmicb.2024.1400894)
Supplement: Supplementary file 8 [file Table_6.XLSX]

## Sheet: ISX_IAC_WL.adult_Adult_Common
ID	Taxonomy	ISX.Adult1	ISX.Adult2	ISX.Adult3	ISX.Adult4	ISX.Adult5	IAC.Adult1	IAC.Adult2	IAC.Adult3	IAC.Adult4	IAC.Adult5	ISX.WL.Adult1	ISX.WL.Adult2	ISX.WL.Adult3	ISX.WL.Adult4	ISX.WL.Adult5	IAC.WL.Adult1	IAC.WL.Adult2	IAC.WL.Adult3	IAC.WL.Adult4	IAC.WL.Adult5
ASV1	k__Bacteria;p__Proteobacteria;c__Gammaproteobacteria;o__Xanthomonadales;f__Xanthomonadaceae;g__Pseudoxanthomonas	0.000492368	0.00295421	0.00837026	0.00492368	0.00246184	0.347612	0.0477597	0.181192	0.483013	0.317085	0.009355	0.00886263	0.00590842	0.00590842	0.024126	0.0753323	0.13097	0.03742	0.033481	0.00886263
ASV2	k__Bacteria;p__Proteobacteria;c__Gammaproteobacteria;o__Enterobacterales;f__Erwiniaceae	0.0167405	0.01871	0.00689316	0.00344658	0.00984737	0.00590842	0.00344658	0.000984737	0.00492368	0.00344658	0.0645002	0.263909	0.0679468	0.100935	0.341211	0.356967	0.00984737	0.00393895	0.00393895	0.199409
ASV3	k__Bacteria;p__Proteobacteria;c__Gammaproteobacteria;o__Enterobacterales	0	0.0014771	0.00344658	0.00393895	0.00738552	0.0920729	0.0118168	0.0994584	0.0920729	0.155096	0.00590842	0.00492368	0.000984737	0.0014771	0.0108321	0.00886263	0.0324963	0.0113245	0.00886263	0.0265879
ASV4	k__Bacteria;p__Proteobacteria;c__Gammaproteobacteria;o__Enterobacterales	0	0.00196947	0.00393895	0.000984737	0	0.177253	0.857706	0.125554	0.0728705	0.0718858	0	0.0014771	0.000492368	0.00196947	0.00640079	0.00246184	0.0137863	0.0113245	0.0113245	0.0014771
ASV12	k__Bacteria;p__Proteobacteria;c__Gammaproteobacteria;o__Pseudomonadales;f__Pseudomonadaceae;g__Pseudomonas	0.00295421	0.00246184	0.00443131	0.000984737	0.0014771	0.00443131	0.0014771	0	0.000492368	0.000492368	0.172329	0.0103397	0.00541605	0.00541605	0.0162482	0.00196947	0.00837026	0.00492368	0.00443131	0.00196947
ASV6	k__Bacteria;p__Proteobacteria;c__Gammaproteobacteria;o__Pseudomonadales;f__Pseudomonadaceae;g__Pseudomonas	0.888232	0.229936	0.180207	0.312654	0.0349581	0.000492368	0.0014771	0.00295421	0.0398818	0.00393895	0.0487445	0.00295421	0.000492368	0.000984737	0.00393895	0.00640079	0.00196947	0.00295421	0.00344658	0.000984737
ASV13	k__Bacteria;p__Proteobacteria;c__Gammaproteobacteria;o__Enterobacterales	0	0	0.000984737	0.00295421	0.0014771	0.00492368	0.00246184	0.0123092	0.00443131	0.00640079	0.00738552	0.00246184	0.000492368	0.00196947	0.00344658	0.00590842	0.00984737	0.00738552	0.00344658	0.00640079
ASV8	k__Bacteria;p__Proteobacteria;c__Gammaproteobacteria;o__Enterobacterales	0.00689316	0.00640079	0.00344658	0.000492368	0.000984737	0.00246184	0.0014771	0	0	0.000492368	0.0162482	0.366814	0.0118168	0.00443131	0.110783	0.00344658	0.00443131	0.00590842	0.00393895	0.488429
ASV30	k__Bacteria;p__Proteobacteria;c__Gammaproteobacteria;o__Enterobacterales	0	0.000984737	0.000984737	0	0.000492368	0.00196947	0.000984737	0.0251108	0.0152634	0.00196947	0.0128016	0.00295421	0.000984737	0.0014771	0.00196947	0.0014771	0.01871	0.00295421	0.00344658	0.0137863
ASV45	k__Bacteria;p__Proteobacteria;c__Alphaproteobacteria;o__Sphingomonadales;f__Sphingomonadaceae;g__Sphingomonas	0.000492368	0.000492368	0.000984737	0	0.000984737	0.0137863	0.00246184	0.00886263	0.00590842	0.00689316	0.000492368	0.000492368	0	0	0.0014771	0.000984737	0.000984737	0.00295421	0.00393895	0.000984737

## Sheet: ISX_WL.A_ISX.A_Common
ID	Taxonomy	ISX.Adult1	ISX.Adult2	ISX.Adult3	ISX.Adult4	ISX.Adult5	ISX.WL.Adult1	ISX.WL.Adult2	ISX.WL.Adult3	ISX.WL.Adult4	ISX.WL.Adult5
ASV1	k__Bacteria;p__Proteobacteria;c__Gammaproteobacteria;o__Xanthomonadales;f__Xanthomonadaceae;g__Pseudoxanthomonas	0.000492368	0.00295421	0.00837026	0.00492368	0.00246184	0.009355	0.00886263	0.00590842	0.00590842	0.024126
ASV2	k__Bacteria;p__Proteobacteria;c__Gammaproteobacteria;o__Enterobacterales;f__Erwiniaceae	0.0167405	0.01871	0.00689316	0.00344658	0.00984737	0.0645002	0.263909	0.0679468	0.100935	0.341211
ASV3	k__Bacteria;p__Proteobacteria;c__Gammaproteobacteria;o__Enterobacterales	0	0.0014771	0.00344658	0.00393895	0.00738552	0.00590842	0.00492368	0.000984737	0.0014771	0.0108321
ASV4	k__Bacteria;p__Proteobacteria;c__Gammaproteobacteria;o__Enterobacterales	0	0.00196947	0.00393895	0.000984737	0	0	0.0014771	0.000492368	0.00196947	0.00640079
ASV6	k__Bacteria;p__Proteobacteria;c__Gammaproteobacteria;o__Pseudomonadales;f__Pseudomonadaceae;g__Pseudomonas	0.888232	0.229936	0.180207	0.312654	0.0349581	0.0487445	0.00295421	0.000492368	0.000984737	0.00393895
ASV8	k__Bacteria;p__Proteobacteria;c__Gammaproteobacteria;o__Enterobacterales	0.00689316	0.00640079	0.00344658	0.000492368	0.000984737	0.0162482	0.366814	0.0118168	0.00443131	0.110783
ASV10	k__Bacteria;p__Proteobacteria;c__Gammaproteobacteria;o__Enterobacterales;f__Erwiniaceae	0.0167405	0.00640079	0.00689316	0.00393895	0.0472674	0	0.00196947	0.00246184	0.000984737	0.000492368
ASV12	k__Bacteria;p__Proteobacteria;c__Gammaproteobacteria;o__Pseudomonadales;f__Pseudomonadaceae;g__Pseudomonas	0.00295421	0.00246184	0.00443131	0.000984737	0.0014771	0.172329	0.0103397	0.00541605	0.00541605	0.0162482
ASV13	k__Bacteria;p__Proteobacteria;c__Gammaproteobacteria;o__Enterobacterales	0	0	0.000984737	0.00295421	0.0014771	0.00738552	0.00246184	0.000492368	0.00196947	0.00344658
ASV14	k__Bacteria;p__Proteobacteria;c__Gammaproteobacteria;o__Enterobacterales	0.00246184	0.00295421	0.000984737	0	0.000984737	0.009355	0.00443131	0.0177253	0.00295421	0.339242
ASV15	k__Bacteria;p__Proteobacteria;c__Gammaproteobacteria;o__Pseudomonadales;f__Pseudomonadaceae;g__Pseudomonas	0.00295421	0.0231413	0.135894	0.00689316	0.455441	0.110783	0.00787789	0.00295421	0.00246184	0.00984737
ASV20	k__Bacteria;p__Proteobacteria;c__Gammaproteobacteria;o__Pseudomonadales;f__Pseudomonadaceae;g__Pseudomonas	0.000492368	0.0669621	0.0123092	0.531265	0.00541605	0.0418513	0.00443131	0.00196947	0.00196947	0.00246184
ASV22	k__Bacteria;p__Proteobacteria;c__Gammaproteobacteria;o__Enterobacterales;f__Yersiniaceae	0	0	0.000984737	0.00443131	0.000984737	0.0999508	0.0344658	0.0014771	0.00196947	0.00492368
ASV26	k__Bacteria;p__Proteobacteria;c__Gammaproteobacteria;o__Enterobacterales;f__Yersiniaceae;g__Serratia	0	0.000984737	0.000984737	0.000984737	0.0492368	0.00590842	0.00246184	0.000984737	0.000492368	0.00344658
ASV27	k__Bacteria;p__Proteobacteria;c__Gammaproteobacteria;o__Enterobacterales;f__Erwiniaceae	0.00443131	0.00295421	0.00246184	0	0	0	0.000984737	0.00246184	0.000492368	0
ASV30	k__Bacteria;p__Proteobacteria;c__Gammaproteobacteria;o__Enterobacterales	0	0.000984737	0.000984737	0	0.000492368	0.0128016	0.00295421	0.000984737	0.0014771	0.00196947
ASV37	k__Bacteria;p__Proteobacteria;c__Gammaproteobacteria;o__Pseudomonadales;f__Moraxellaceae;g__Acinetobacter	0.0014771	0	0.000492368	0	0.00295421	0.0128016	0.009355	0.000492368	0.0014771	0.00689316
ASV38	k__Bacteria;p__Proteobacteria;c__Gammaproteobacteria;o__Enterobacterales;f__Yersiniaceae;g__Serratia	0.0014771	0.00196947	0.0103397	0.0014771	0.0487445	0.0142787	0.0137863	0.000492368	0.000984737	0.00393895
ASV41	k__Bacteria;p__Proteobacteria;c__Gammaproteobacteria;o__Enterobacterales;f__Yersiniaceae;g__Serratia	0.00886263	0.0142787	0.148203	0.0192024	0.0128016	0.00492368	0.0118168	0	0.000984737	0.000492368
ASV45	k__Bacteria;p__Proteobacteria;c__Alphaproteobacteria;o__Sphingomonadales;f__Sphingomonadaceae;g__Sphingomonas	0.000492368	0.000492368	0.000984737	0	0.000984737	0.000492368	0.000492368	0	0	0.0014771
ASV48	k__Bacteria;p__Proteobacteria;c__Gammaproteobacteria;o__Enterobacterales;f__Yersiniaceae;g__Serratia	0.00689316	0.0108321	0.108321	0.014771	0.03742	0.00837026	0.00295421	0.000492368	0.000492368	0.00295421
ASV75	k__Bacteria;p__Proteobacteria;c__Gammaproteobacteria;o__Enterobacterales	0.0014771	0.0014771	0.000984737	0	0.000492368	0.0137863	0.00295421	0.0137863	0	0

## Sheet: IAC_WL.A_IAC.A_Common
ID	Taxonomy	IAC.Adult1	IAC.Adult2	IAC.Adult3	IAC.Adult4	IAC.Adult5	IAC.WL.Adult1	IAC.WL.Adult2	IAC.WL.Adult3	IAC.WL.Adult4	IAC.WL.Adult5
ASV1	k__Bacteria;p__Proteobacteria;c__Gammaproteobacteria;o__Xanthomonadales;f__Xanthomonadaceae;g__Pseudoxanthomonas	0.347612	0.0477597	0.181192	0.483013	0.317085	0.0753323	0.13097	0.03742	0.033481	0.00886263
ASV2	k__Bacteria;p__Proteobacteria;c__Gammaproteobacteria;o__Enterobacterales;f__Erwiniaceae	0.00590842	0.00344658	0.000984737	0.00492368	0.00344658	0.356967	0.00984737	0.00393895	0.00393895	0.199409
ASV3	k__Bacteria;p__Proteobacteria;c__Gammaproteobacteria;o__Enterobacterales	0.0920729	0.0118168	0.0994584	0.0920729	0.155096	0.00886263	0.0324963	0.0113245	0.00886263	0.0265879
ASV4	k__Bacteria;p__Proteobacteria;c__Gammaproteobacteria;o__Enterobacterales	0.177253	0.857706	0.125554	0.0728705	0.0718858	0.00246184	0.0137863	0.0113245	0.0113245	0.0014771
ASV6	k__Bacteria;p__Proteobacteria;c__Gammaproteobacteria;o__Pseudomonadales;f__Pseudomonadaceae;g__Pseudomonas	0.000492368	0.0014771	0.00295421	0.0398818	0.00393895	0.00640079	0.00196947	0.00295421	0.00344658	0.000984737
ASV8	k__Bacteria;p__Proteobacteria;c__Gammaproteobacteria;o__Enterobacterales	0.00246184	0.0014771	0	0	0.000492368	0.00344658	0.00443131	0.00590842	0.00393895	0.488429
ASV12	k__Bacteria;p__Proteobacteria;c__Gammaproteobacteria;o__Pseudomonadales;f__Pseudomonadaceae;g__Pseudomonas	0.00443131	0.0014771	0	0.000492368	0.000492368	0.00196947	0.00837026	0.00492368	0.00443131	0.00196947
ASV13	k__Bacteria;p__Proteobacteria;c__Gammaproteobacteria;o__Enterobacterales	0.00492368	0.00246184	0.0123092	0.00443131	0.00640079	0.00590842	0.00984737	0.00738552	0.00344658	0.00640079
ASV17	k__Bacteria;p__Proteobacteria;c__Gammaproteobacteria;o__Xanthomonadales;f__Rhodanobacteraceae;g__Dyella	0.00492368	0.00344658	0.00590842	0.0162482	0.000984737	0.00640079	0.0192024	0.00443131	0.00393895	0.000984737
ASV21	k__Bacteria;p__Proteobacteria;c__Gammaproteobacteria;o__Enterobacterales	0.00246184	0.00246184	0.00344658	0.00295421	0.00492368	0.00541605	0.00295421	0.00541605	0.000984737	0.00246184
ASV24	k__Bacteria;p__Bacteroidota;c__Bacteroidia;o__Chitinophagales;f__Chitinophagaceae	0.0014771	0.000492368	0.0192024	0.00295421	0.00246184	0.0014771	0.0201871	0.00541605	0.00787789	0.0014771
ASV28	k__Bacteria;p__Bacteroidota;c__Bacteroidia;o__Chitinophagales;f__Chitinophagaceae;g__Taibaiella;s__Sphingobacteriia_bacterium_DVSBS1	0.00196947	0.000492368	0.00443131	0.00246184	0.00393895	0.00196947	0.00640079	0.000984737	0.0270803	0.000492368
ASV30	k__Bacteria;p__Proteobacteria;c__Gammaproteobacteria;o__Enterobacterales	0.00196947	0.000984737	0.0251108	0.0152634	0.00196947	0.0014771	0.01871	0.00295421	0.00344658	0.0137863
ASV33	k__Bacteria;p__Proteobacteria;c__Gammaproteobacteria;o__Xanthomonadales;f__Rhodanobacteraceae;g__Dyella	0.0339734	0.00393895	0.046775	0.0256032	0.0369276	0.00443131	0.0448055	0.0137863	0.00541605	0.00196947
ASV42	k__Bacteria;p__Proteobacteria;c__Gammaproteobacteria;o__Enterobacterales	0.000984737	0.000984737	0.00295421	0.000984737	0	0	0.00196947	0.00492368	0.000984737	0
ASV44	k__Bacteria;p__Actinobacteriota;c__Actinobacteria;o__Micrococcales;f__Microbacteriaceae;g__Curtobacterium	0.0216642	0.00246184	0.0329887	0.00984737	0.0172329	0.00246184	0.00837026	0.00541605	0.00640079	0.000492368
ASV45	k__Bacteria;p__Proteobacteria;c__Alphaproteobacteria;o__Sphingomonadales;f__Sphingomonadaceae;g__Sphingomonas	0.0137863	0.00246184	0.00886263	0.00590842	0.00689316	0.000984737	0.000984737	0.00295421	0.00393895	0.000984737
ASV47	k__Bacteria;p__Proteobacteria;c__Gammaproteobacteria;o__Enterobacterales	0.0167405	0.000984737	0.0408666	0.0320039	0.0393895	0.000492368	0.00246184	0.000984737	0.000984737	0.000492368
ASV49	k__Bacteria;p__Bacteroidota;c__Bacteroidia;o__Chitinophagales;f__Chitinophagaceae;g__Taibaiella;s__	0.00246184	0.00196947	0.0108321	0.000984737	0.000984737	0.000984737	0.00295421	0.0014771	0.0014771	0
ASV51	k__Bacteria;p__Bacteroidota;c__Bacteroidia;o__Chitinophagales;f__;g__;s__	0.0142787	0.000984737	0.033481	0.00344658	0.00443131	0.000984737	0.00443131	0.000492368	0.00393895	0.0014771
ASV54	k__Bacteria;p__Bacteroidota;c__Bacteroidia;o__Chitinophagales	0	0	0.00196947	0.00344658	0.0014771	0.0014771	0.0196947	0.00393895	0.00443131	0.000492368
ASV57	k__Bacteria;p__Bacteroidota;c__Bacteroidia;o__Chitinophagales;f__Chitinophagaceae	0.00837026	0.000492368	0.0113245	0.00443131	0.000984737	0.000492368	0.00541605	0	0.000492368	0
ASV79	k__Bacteria;p__Actinobacteriota;c__Actinobacteria;o__Micrococcales;f__Microbacteriaceae	0.000984737	0	0	0.000984737	0.000492368	0.000492368	0.00246184	0.0014771	0.00196947	0
ASV80	k__Bacteria;p__Actinobacteriota;c__Actinobacteria;o__Propionibacteriales;f__Nocardioidaceae;g__Nocardioides	0.00344658	0	0.00295421	0.0014771	0.000984737	0.000492368	0.00295421	0.0014771	0.000492368	0
ASV83	k__Bacteria;p__Proteobacteria;c__Alphaproteobacteria;o__Tistrellales;f__Geminicoccaceae;g__Arboricoccus;s__Arboricoccus_pini	0.000984737	0	0.00886263	0.000984737	0.0014771	0	0.00295421	0.00196947	0.00196947	0.000492368
ASV84	k__Bacteria;p__Proteobacteria;c__Alphaproteobacteria;o__Acetobacterales;f__Acetobacteraceae	0.00196947	0.000984737	0.00492368	0.00196947	0	0	0.000492368	0.000492368	0.0014771	0
ASV90	k__Bacteria	0.00443131	0.000984737	0.00738552	0.0014771	0.00738552	0	0.000984737	0.000492368	0	0.000492368
ASV110	k__Bacteria	0.00196947	0.000492368	0.00443131	0.00246184	0.00393895	0	0.000492368	0.000492368	0	0.0014771
ASV149	k__Bacteria;p__Actinobacteriota;c__Actinobacteria;o__Corynebacteriales;f__Mycobacteriaceae;g__Mycobacterium	0.000984737	0	0.00196947	0.0014771	0.000984737	0.000984737	0.000492368	0.0014771	0.0014771	0.000492368
ASV155	k__Bacteria;p__Proteobacteria;c__Alphaproteobacteria;o__Rhizobiales;f__Rhizobiaceae;g__Allorhizobium-Neorhizobium-Pararhizobium-Rhizobium	0.000492368	0	0.0014771	0.00246184	0	0	0.00246184	0.000492368	0.000492368	0

## Sheet: IAC_adult_Unique ASVs
ID	Taxonomy	IAC.Adult1	IAC.Adult2	IAC.Adult3	IAC.Adult4	IAC.Adult5
ASV104	k__Bacteria;p__Bacteroidota;c__Bacteroidia;o__Chitinophagales	0.000492368	0	0.0256032	0	0.00590842
ASV128	k__Bacteria	0.0014771	0	0.00196947	0	0.00393895
ASV130	k__Bacteria;p__Bacteroidota;c__Bacteroidia;o__Chitinophagales	0.0014771	0	0.000984737	0	0.000492368
ASV138	k__Bacteria	0.0014771	0.000984737	0.00295421	0.000984737	0
ASV150	k__Bacteria	0.0014771	0	0.000984737	0	0.000492368
ASV159	k__Bacteria;p__Proteobacteria;c__Gammaproteobacteria;o__Pseudomonadales;f__Halomonadaceae;g__Carnimonas;s__bacterium_symbiont_of_Heliothrips_haemorrhoidalis	0	0	0.00246184	0.0014771	0.00196947
ASV171	k__Bacteria	0.0014771	0.000492368	0	0.00196947	0.00344658
ASV203	k__Bacteria	0	0.000984737	0.000984737	0.00295421	0
ASV215	k__Bacteria;p__Actinobacteriota;c__Actinobacteria;o__Streptomycetales;f__Streptomycetaceae;g__Streptomyces	0	0	0.00295421	0.00196947	0.0014771
ASV219	k__Bacteria;p__Acidobacteriota;c__Acidobacteriae;o__Acidobacteriales;f__Acidobacteriaceae_(Subgroup_1);g__Terriglobus;s__	0.00196947	0	0.00246184	0.000492368	0.000492368
ASV228	k__Bacteria	0	0	0.000492368	0.000492368	0.0014771
ASV286	k__Bacteria	0	0	0.0014771	0.000984737	0.0014771
ASV292	k__Bacteria;p__Actinobacteriota;c__Actinobacteria;o__Pseudonocardiales;f__Pseudonocardiaceae;g__Amycolatopsis	0.000492368	0	0.00246184	0.000492368	0.00196947
ASV343	k__Bacteria	0	0	0.000984737	0.000492368	0.000492368
ASV441	k__Bacteria;p__Proteobacteria;c__Gammaproteobacteria;o__Enterobacterales;f__Erwiniaceae;g__Pantoea	0.000492368	0	0.000492368	0	0.000492368
ASV623	k__Bacteria	0.000984737	0	0.000492368	0	0.000984737
ASV719	k__Bacteria	0	0.000492368	0.000492368	0.000984737	0

## Sheet: ISX_adult_Unique ASVs
ID	Taxonomy	ISX.Adult1	ISX.Adult2	ISX.Adult3	ISX.Adult4	ISX.Adult5
ASV271	k__Bacteria;p__Proteobacteria;c__Gammaproteobacteria;o__Enterobacterales;f__Erwiniaceae;g__Pantoea	0.000984737	0.000492368	0.00295421	0.000492368	0.000492368

## Sheet: ISX_WL.adult_Unique ASVs
ID	Taxonomy	ISX.WL.Adult1	ISX.WL.Adult2	ISX.WL.Adult3	ISX.WL.Adult4	ISX.WL.Adult5
ASV5	k__Bacteria;p__Proteobacteria;c__Alphaproteobacteria;o__Rickettsiales;f__Rickettsiaceae;g__Rickettsia	0.0211718	0.0103397	0.806499	0.835549	0.024126
ASV66	k__Bacteria;p__Proteobacteria;c__Gammaproteobacteria;o__Enterobacterales;f__Yersiniaceae	0.00984737	0.0645002	0.000492368	0.000492368	0.000984737
ASV99	k__Bacteria;p__Proteobacteria;c__Gammaproteobacteria;o__Pseudomonadales;f__Moraxellaceae;g__Acinetobacter	0.00886263	0.0137863	0.000984737	0.0014771	0.00738552
ASV127	k__Bacteria;p__Proteobacteria;c__Gammaproteobacteria;o__Enterobacterales;f__Yersiniaceae	0.024126	0.000984737	0.000492368	0	0.000984737
ASV141	k__Bacteria;p__Proteobacteria;c__Gammaproteobacteria;o__Pseudomonadales;f__Pseudomonadaceae;g__Pseudomonas	0.0177253	0.00295421	0	0	0.000984737
ASV255	k__Bacteria;p__Actinobacteriota;c__Actinobacteria;o__Propionibacteriales;f__Nocardioidaceae;g__Flindersiella	0.000492368	0.000492368	0.000984737	0	0.000492368
ASV923	k__Bacteria;p__Proteobacteria;c__Gammaproteobacteria;o__Enterobacterales;f__Yersiniaceae;g__Rahnella1	0.000984737	0.000492368	0	0.000492368	0

## Sheet: IAC_WL.adult_Unique ASVs
ID	Taxonomy	IAC.WL.Adult1	IAC.WL.Adult2	IAC.WL.Adult3	IAC.WL.Adult4	IAC.WL.Adult5
ASV158	k__Bacteria;p__Bacteroidota;c__Bacteroidia;o__Sphingobacteriales;f__Sphingobacteriaceae;g__Sphingobacterium;s__bacterium_A37T11	0	0.000984737	0.0014771	0.00196947	0
ASV186	k__Bacteria;p__Proteobacteria;c__Gammaproteobacteria;o__Enterobacterales	0.000984737	0.0014771	0.000984737	0.0014771	0
ASV445	k__Bacteria;p__Proteobacteria;c__Gammaproteobacteria;o__Xanthomonadales;f__Xanthomonadaceae;g__Pseudoxanthomonas	0	0.000492368	0	0.000984737	0.00196947
ASV473	k__Bacteria;p__Bacteroidota;c__Bacteroidia;o__Sphingobacteriales;f__Sphingobacteriaceae;g__Olivibacter	0	0.000492368	0.000492368	0.000984737	0
ASV509	k__Bacteria;p__Proteobacteria;c__Gammaproteobacteria;o__Enterobacterales	0	0.000984737	0.00196947	0.000492368	0
ASV588	k__Bacteria;p__Bacteroidota;c__Bacteroidia;o__Chitinophagales;f__Chitinophagaceae;g__Taibaiella;s__Sphingobacteriia_bacterium_DVSBS1	0.000492368	0.000492368	0.000492368	0.0014771	0
