# Supplementary material for: Comparative metagenomic study unveils new insights on bacterial communities in two pine-feeding Ips beetles (Coleoptera: Curculionidae: Scolytinae)
Source: Front Microbiol. 2024 Oct 9;15:1400894. doi: 10.3389/fmicb.2024.1400894 (PMC11496174; doi:10.3389/fmicb.2024.1400894)
Supplement: Supplementary file 9 [file Table_7.XLSX]

## Sheet: ISX_WLadult_Crtl W_Fed W_Common
ID	Taxonomy	Relative abundance
		ISX.WL.Adult1	ISX.WL.Adult2	ISX.WL.Adult3	ISX.WL.Adult4	ISX.WL.Adult5	ISX.Ctrl.W1	ISX.Ctrl.W2	ISX.Ctrl.W3	ISX.Ctrl.W4	ISX.Fed.W1	ISX.Fed.W2	ISX.Fed.W3	ISX.Fed.W4
ASV1	k__Bacteria;p__Proteobacteria;c__Gammaproteobacteria;o__Xanthomonadales;f__Xanthomonadaceae;g__Pseudoxanthomonas	0.009355	0.00886263	0.00590842	0.00590842	0.024126	0.0157558	0.0295421	0.0728705	0.14771	0.324963	0.337272	0.34712	0.339242
ASV2	k__Bacteria;p__Proteobacteria;c__Gammaproteobacteria;o__Enterobacterales;f__Erwiniaceae	0.0645002	0.263909	0.0679468	0.100935	0.341211	0.0256032	0.0113245	0.0162482	0.175283	0.0945347	0.0797637	0.0901034	0.0905958
ASV3	k__Bacteria;p__Proteobacteria;c__Gammaproteobacteria;o__Enterobacterales	0.00590842	0.00492368	0.000984737	0.0014771	0.0108321	0.028065	0.00443131	0.0226489	0	0.00738552	0.00787789	0.0157558	0.0113245
ASV4	k__Bacteria;p__Proteobacteria;c__Gammaproteobacteria;o__Enterobacterales	0	0.0014771	0.000492368	0.00196947	0.00640079	0.00196947	0.0014771	0.0123092	0	0.000492368	0.00246184	0.00492368	0.0172329
ASV11	k__Bacteria;p__Proteobacteria;c__Gammaproteobacteria;o__Enterobacterales;f__Yersiniaceae;g__Serratia	0.0221566	0.0108321	0.00196947	0.00246184	0.00787789	0.0196947	0.0172329	0.0285574	0.0526834	0.00689316	0.00443131	0.00541605	0.00590842
ASV8	k__Bacteria;p__Proteobacteria;c__Gammaproteobacteria;o__Enterobacterales	0.0162482	0.366814	0.0118168	0.00443131	0.110783	0.0132939	0.00443131	0.00640079	0.07484	0.0443131	0.0369276	0.0443131	0.0452979
ASV12	k__Bacteria;p__Proteobacteria;c__Gammaproteobacteria;o__Pseudomonadales;f__Pseudomonadaceae;g__Pseudomonas	0.172329	0.0103397	0.00541605	0.00541605	0.0162482	0.00984737	0.000984737	0.000492368	0.0275726	0.00344658	0.00344658	0.00590842	0.00393895
ASV13	k__Bacteria;p__Proteobacteria;c__Gammaproteobacteria;o__Enterobacterales	0.00738552	0.00246184	0.000492368	0.00196947	0.00344658	0	0.00837026	0.00295421	0.0157558	0.0128016	0.00984737	0.0132939	0.0113245
ASV17	k__Bacteria;p__Proteobacteria;c__Gammaproteobacteria;o__Xanthomonadales;f__Rhodanobacteraceae;g__Dyella	0.00295421	0.000984737	0.00196947	0.0014771	0.00443131	0.00196947	0.0103397	0.0118168	0.0457903	0.116691	0.133924	0.1226	0.123092
ASV22	k__Bacteria;p__Proteobacteria;c__Gammaproteobacteria;o__Enterobacterales;f__Yersiniaceae	0.0999508	0.0344658	0.0014771	0.00196947	0.00492368	0.00541605	0.00590842	0.00886263	0.0605613	0.00246184	0.00344658	0.00344658	0.00492368
ASV26	k__Bacteria;p__Proteobacteria;c__Gammaproteobacteria;o__Enterobacterales;f__Yersiniaceae;g__Serratia	0.00590842	0.00246184	0.000984737	0.000492368	0.00344658	0.00837026	0.00295421	0.00787789	0.009355	0.00246184	0.000984737	0.00196947	0.0014771
ASV30	k__Bacteria;p__Proteobacteria;c__Gammaproteobacteria;o__Enterobacterales	0.0128016	0.00295421	0.000984737	0.0014771	0.00196947	0.00492368	0	0.00295421	0.0231413	0.00984737	0.00689316	0.00837026	0.00837026
ASV35	k__Bacteria;p__Proteobacteria;c__Gammaproteobacteria;o__Burkholderiales;f__Burkholderiaceae;g__Burkholderia-Caballeronia-Paraburkholderia	0.0014771	0.000492368	0.0014771	0.000492368	0.0014771	0.235844	0.395864	0.298868	0.0502216	0.0103397	0.00984737	0.0103397	0.00787789
ASV45	k__Bacteria;p__Proteobacteria;c__Alphaproteobacteria;o__Sphingomonadales;f__Sphingomonadaceae;g__Sphingomonas	0.000492368	0.000492368	0	0	0.0014771	0.000984737	0.0014771	0.00246184	0.00738552	0.000492368	0	0.000492368	0.000984737
ASV46	k__Bacteria;p__Proteobacteria;c__Gammaproteobacteria;o__Xanthomonadales;f__Xanthomonadaceae;g__Pseudoxanthomonas	0	0	0.000492368	0.000492368	0.000984737	0	0.00344658	0.00640079	0.0162482	0.0512063	0.0531758	0.0512063	0.0516987
ASV59	k__Bacteria;p__Proteobacteria;c__Gammaproteobacteria;o__Burkholderiales;f__Burkholderiaceae;g__Robbsia;s__Paraburkholderia_sp	0.000492368	0	0.000492368	0.000492368	0.00196947	0.0310192	0.0507139	0.0354505	0.0152634	0.0157558	0.0167405	0.0162482	0.0162482
ASV62	k__Bacteria;p__Proteobacteria;c__Gammaproteobacteria;o__Pseudomonadales;f__Pseudomonadaceae;g__Pseudomonas	0.0014771	0	0.000984737	0.000492368	0.000984737	0.144756	0.0664697	0.0871492	0.0103397	0.0014771	0.000984737	0.0014771	0.000984737
ASV64	k__Bacteria;p__Proteobacteria;c__Alphaproteobacteria;o__Sphingomonadales;f__Sphingomonadaceae;g__Sphingomonas	0	0	0.000492368	0.000492368	0.000984737	0.0413589	0.0620384	0.061546	0.0211718	0.009355	0.00984737	0.00787789	0.009355
ASV76	k__Bacteria;p__Acidobacteriota;c__Acidobacteriae;o__Acidobacteriales;f__Acidobacteriaceae_(Subgroup_1);g__Edaphobacter	0	0	0.000984737	0.000492368	0.000492368	0	0.00295421	0.0014771	0.00541605	0.0103397	0.0118168	0.0113245	0.0123092
ASV99	k__Bacteria;p__Proteobacteria;c__Gammaproteobacteria;o__Pseudomonadales;f__Moraxellaceae;g__Acinetobacter	0.00886263	0.0137863	0.000984737	0.0014771	0.00738552	0.00295421	0.000492368	0	0.00196947	0.000492368	0.000492368	0.000492368	0

## Sheet: ISX_WL.adult_Unique ASVS
ID	Taxonomy	Relative abundance
ASV20	k__Bacteria;p__Proteobacteria;c__Gammaproteobacteria;o__Pseudomonadales;f__Pseudomonadaceae;g__Pseudomonas	0.0418513	0.00443131	0.00196947	0.00196947	0.00246184
ASV127	k__Bacteria;p__Proteobacteria;c__Gammaproteobacteria;o__Enterobacterales;f__Yersiniaceae	0.024126	0.000984737	0.000492368	0	0.000984737
ASV141	k__Bacteria;p__Proteobacteria;c__Gammaproteobacteria;o__Pseudomonadales;f__Pseudomonadaceae;g__Pseudomonas	0.0177253	0.00295421	0	0	0.000984737
ASV319	k__Bacteria;p__Bacteroidota;c__Bacteroidia;o__Sphingobacteriales;f__Sphingobacteriaceae;g__Sphingobacterium	0.000492368	0.000492368	0	0	0.000984737
ASV923	k__Bacteria;p__Proteobacteria;c__Gammaproteobacteria;o__Enterobacterales;f__Yersiniaceae;g__Rahnella1	0.000984737	0.000492368	0	0.000492368	0

## Sheet: ISX_Ctrl.W_Unique ASVs
ID	Taxonomy	Relative abundance
ASV143	k__Bacteria;p__Actinobacteriota;c__Actinobacteria;o__Propionibacteriales;f__Propionibacteriaceae;g__Cutibacterium	0.000984737	0.0014771	0.00492368	0.0014771
ASV241	k__Bacteria;p__Proteobacteria;c__Alphaproteobacteria;o__Sphingomonadales;f__Sphingomonadaceae;g__Sphingomonas	0.00787789	0.0103397	0.00837026	0
ASV244	k__Bacteria;p__Proteobacteria;c__Gammaproteobacteria;o__Burkholderiales;f__Burkholderiaceae;g__Burkholderia-Caballeronia-Paraburkholderia	0.00492368	0.0113245	0.00787789	0
ASV267	k__Bacteria;p__Proteobacteria;c__Alphaproteobacteria;o__Acetobacterales;f__Acetobacteraceae;g__Endobacter;s__	0.00787789	0.00344658	0.0014771	0
ASV303	k__Bacteria;p__Proteobacteria;c__Gammaproteobacteria;o__Burkholderiales;f__Burkholderiaceae;g__Burkholderia-Caballeronia-Paraburkholderia	0.00541605	0.00738552	0.00689316	0
ASV354	k__Bacteria;p__Proteobacteria;c__Alphaproteobacteria;o__Acetobacterales;f__Acetobacteraceae;g__Endobacter;s__	0.00492368	0.0014771	0.00246184	0
ASV595	k__Bacteria;p__Proteobacteria;c__Gammaproteobacteria;o__Burkholderiales;f__Burkholderiaceae;g__Burkholderia-Caballeronia-Paraburkholderia	0.00196947	0.00640079	0.00196947	0
ASV715	k__Bacteria;p__Acidobacteriota;c__Acidobacteriae;o__Acidobacteriales;f__Acidobacteriaceae_(Subgroup_1);g__Terriglobus	0.000984737	0.00295421	0.00344658	0
ASV731	k__Bacteria;p__Proteobacteria;c__Gammaproteobacteria;o__Burkholderiales;f__Burkholderiaceae;g__Burkholderia-Caballeronia-Paraburkholderia	0.0014771	0.00344658	0.00246184	0
ASV791	k__Bacteria;p__Proteobacteria;c__Alphaproteobacteria;o__Caulobacterales;f__Caulobacteraceae	0.00196947	0.00295421	0.000492368	0
ASV806	k__Bacteria;p__Proteobacteria;c__Alphaproteobacteria;o__Acetobacterales;f__Acetobacteraceae	0.00295421	0.000492368	0.00196947	0
ASV999	k__Bacteria;p__Proteobacteria;c__Gammaproteobacteria;o__Enterobacterales;f__Erwiniaceae;g__Izhakiella;s__Dickeya_chrysanthemi	0.0014771	0.0014771	0.000984737	0
ASV1161	k__Bacteria;p__Proteobacteria;c__Gammaproteobacteria;o__Burkholderiales;f__Burkholderiaceae;g__Burkholderia-Caballeronia-Paraburkholderia	0.00196947	0.000492368	0.00196947	0

## Sheet: ISX_Fed.W_Unique ASVs
ID	Taxonomy	Relative abundance
ASV101	k__Bacteria;p__Acidobacteriota;c__Acidobacteriae;o__Acidobacteriales;f__Acidobacteriaceae_(Subgroup_1);g__Terriglobus;s__	0.0014771	0.0014771	0.00344658	0.00196947
ASV108	k__Bacteria;p__Bacteroidota;c__Bacteroidia;o__Chitinophagales;f__Chitinophagaceae;g__Taibaiella;s__Sphingobacteriia_bacterium_DVSBS1	0.00492368	0.00689316	0.00590842	0.00541605
ASV40	k__Bacteria;p__Bacteroidota;c__Bacteroidia;o__Chitinophagales;f__Chitinophagaceae;g__Chitinophaga;s__Chitinophaga_costaii	0.000492368	0.000492368	0.000492368	0.000492368
ASV74	k__Bacteria;p__Proteobacteria;c__Gammaproteobacteria;o__Xanthomonadales;f__Xanthomonadaceae;g__Pseudoxanthomonas	0.0128016	0.0152634	0.0128016	0.014771
ASV185	k__Bacteria;p__Actinobacteriota;c__Actinobacteria;o__Propionibacteriales;f__Nocardioidaceae;g__Nocardioides	0.00246184	0.000984737	0.0014771	0.0014771
ASV204	k__Bacteria;p__Myxococcota;c__Polyangia;o__Polyangiales;f__Polyangiaceae;g__Pajaroellobacter;s__	0.0014771	0.000492368	0	0.000492368
ASV221	k__Bacteria;p__Proteobacteria;c__Gammaproteobacteria;o__Burkholderiales;f__Alcaligenaceae	0.000984737	0.000984737	0.000984737	0.000984737
ASV231	k__Bacteria;p__Proteobacteria;c__Gammaproteobacteria;o__Burkholderiales;f__Burkholderiaceae;g__Robbsia;s__Robbsia_andropogonis	0.00246184	0.00196947	0.00196947	0.00196947
ASV235	k__Bacteria;p__Proteobacteria;c__Gammaproteobacteria;o__Burkholderiales;f__Burkholderiaceae;g__Burkholderia-Caballeronia-Paraburkholderia	0.0014771	0.0014771	0.00196947	0.000984737
ASV256	k__Bacteria;p__Proteobacteria;c__Gammaproteobacteria;o__Xanthomonadales;f__Xanthomonadaceae;g__Pseudoxanthomonas	0.00295421	0.0014771	0.00196947	0.000984737
ASV321	k__Bacteria;p__Proteobacteria;c__Gammaproteobacteria;o__Burkholderiales;f__Burkholderiaceae;g__Robbsia	0.000984737	0.00196947	0.0014771	0.00196947
ASV335	k__Bacteria;p__Proteobacteria;c__Gammaproteobacteria;o__Burkholderiales;f__Burkholderiaceae;g__Burkholderia-Caballeronia-Paraburkholderia	0.0014771	0.000984737	0.000984737	0.000984737
ASV342	k__Bacteria;p__Proteobacteria;c__Gammaproteobacteria;o__Burkholderiales;f__Burkholderiaceae;g__Robbsia;s__	0.000984737	0.000984737	0.000984737	0.000984737
ASV374	k__Bacteria;p__Bacteroidota;c__Bacteroidia;o__Chitinophagales	0.000984737	0.000984737	0.000984737	0.000984737
ASV382	k__Bacteria;p__Proteobacteria;c__Alphaproteobacteria;o__Rhizobiales;f__Rhizobiaceae;g__Allorhizobium-Neorhizobium-Pararhizobium-Rhizobium	0.000492368	0.000984737	0	0.000492368
ASV440	k__Bacteria;p__Bacteroidota;c__Bacteroidia;o__Chitinophagales;f__Chitinophagaceae	0.000984737	0.000492368	0.000492368	0.000492368
ASV524	k__Bacteria;p__Proteobacteria;c__Gammaproteobacteria;o__Burkholderiales;f__Burkholderiaceae;g__Robbsia	0.000492368	0.000492368	0	0.000984737
ASV691	k__Bacteria;p__Acidobacteriota;c__Acidobacteriae;o__Acidobacteriales;f__Acidobacteriaceae_(Subgroup_1)	0.000984737	0	0.000492368	0.000492368
ASV753	k__Bacteria;p__Proteobacteria;c__Gammaproteobacteria;o__Xanthomonadales;f__Xanthomonadaceae	0	0.000492368	0.000492368	0.0014771
ASV900	k__Bacteria;p__Proteobacteria;c__Alphaproteobacteria;o__Acetobacterales;f__Acetobacteraceae	0	0.0014771	0.000492368	0.000492368

## Sheet: ISX.WL.adult_ISX.Ctrl.W_ Common
ID	Taxonomy	Relative abundance
		ISX.WL.Adult					ISX.Ctrl.W
ASV6	k__Bacteria;p__Proteobacteria;c__Gammaproteobacteria;o__Pseudomonadales;f__Pseudomonadaceae;g__Pseudomonas	0.0487445	0.00295421	0.000492368	0.000984737	0.00393895	0.00393895	0	0.000984737	0.00886263

## Sheet: ISX.WL.adult_ISX.Fed.W_Common
ID	Taxonomy	Relative abundance
		ISX.WL.Adult					ISX.Fed.W
ASV34	k__Bacteria;p__Proteobacteria;c__Gammaproteobacteria;o__Enterobacterales	0.00196947	0.00344658	0.000492368	0.00196947	0.000492368	0.000492368	0.00393895	0.000984737	0.000492368
ASV75	k__Bacteria;p__Proteobacteria;c__Gammaproteobacteria;o__Enterobacterales	0.0137863	0.00295421	0.0137863	0	0	0.00590842	0.00541605	0.00590842	0.00689316

## Sheet: ISX.Ctrl.W_ISX.Fed.W_Common
ID	Taxonomy	ISXCW1	ISXCW2	ISXCW3	ISXCW4	ISXFW1	ISXFW2	ISXFW3	ISXFW4
ASV165	k__Bacteria;p__Proteobacteria;c__Alphaproteobacteria;o__Rhizobiales;f__Beijerinckiaceae;g__1174-901-12;s__	0.00837026	0.0128016	0.0152634	0	0.000492368	0.000492368	0	0.000984737
ASV79	k__Bacteria;p__Actinobacteriota;c__Actinobacteria;o__Micrococcales;f__Microbacteriaceae	0.000984737	0.000492368	0.00196947	0	0.00196947	0.00196947	0.00196947	0.00246184
