# Supplementary material for: Comparative metagenomic study unveils new insights on bacterial communities in two pine-feeding Ips beetles (Coleoptera: Curculionidae: Scolytinae)
Source: Front Microbiol. 2024 Oct 9;15:1400894. doi: 10.3389/fmicb.2024.1400894 (PMC11496174; doi:10.3389/fmicb.2024.1400894)
Supplement: Supplementary file 10 [file Table_8.XLSX]

## Sheet: IAC_WLadult_Crtl.W_Fed.W_Common
ID	Taxonomy	IAC.WL.Adult1	IAC.WL.Adult2	IAC.WL.Adult3	IAC.WL.Adult4	IAC.WL.Adult5	IAC.Ctrl.W1	IAC.Ctrl.W2	IAC.Ctrl.W3	IAC.Ctrl.W4	IAC.Fed.W1	IAC.Fed.W2	IAC.Fed.W3	IAC.Fed.W4
ASV1	k__Bacteria;p__Proteobacteria;c__Gammaproteobacteria;o__Xanthomonadales;f__Xanthomonadaceae;g__Pseudoxanthomonas	0.0753323	0.13097	0.03742	0.033481	0.00886263	0.0536681	0.0856721	0.0649926	0.0620384	0.220581	0.157065	0.0659774	0.229936
ASV2	k__Bacteria;p__Proteobacteria;c__Gammaproteobacteria;o__Enterobacterales;f__Erwiniaceae	0.356967	0.00984737	0.00393895	0.00393895	0.199409	0.00837026	0.0128016	0.0103397	0.00984737	0.0438208	0.0290497	0.00689316	0.0408666
ASV3	k__Bacteria;p__Proteobacteria;c__Gammaproteobacteria;o__Enterobacterales	0.00886263	0.0324963	0.0113245	0.00886263	0.0265879	0.0566224	0.0462826	0.0472674	0.0388971	0.135894	0.0920729	0.0290497	0.141802
ASV4	k__Bacteria;p__Proteobacteria;c__Gammaproteobacteria;o__Enterobacterales	0.00246184	0.0137863	0.0113245	0.0113245	0.0014771	0	0.00689316	0.0118168	0.00837026	0.00196947	0.000984737	0.0275726	0.0014771
ASV28	k__Bacteria;p__Bacteroidota;c__Bacteroidia;o__Chitinophagales;f__Chitinophagaceae;g__Taibaiella;s__Sphingobacteriia_bacterium_DVSBS1	0.00196947	0.00640079	0.000984737	0.0270803	0.000492368	0.0132939	0.0113245	0.0118168	0.00689316	0.0167405	0.0118168	0.0206795	0.0152634
ASV8	k__Bacteria;p__Proteobacteria;c__Gammaproteobacteria;o__Enterobacterales	0.00344658	0.00443131	0.00590842	0.00393895	0.488429	0.0137863	0.0265879	0.0137863	0.01871	0.0866568	0.0585918	0.00295421	0.0837026
ASV13	k__Bacteria;p__Proteobacteria;c__Gammaproteobacteria;o__Enterobacterales	0.00590842	0.00984737	0.00738552	0.00344658	0.00640079	0.0270803	0.024126	0.0310192	0.0295421	0.024126	0.0152634	0.0630231	0.0231413
ASV33	k__Bacteria;p__Proteobacteria;c__Gammaproteobacteria;o__Xanthomonadales;f__Rhodanobacteraceae;g__Dyella	0.00443131	0.0448055	0.0137863	0.00541605	0.00196947	0.00837026	0.014771	0.0113245	0.0177253	0.024126	0.0137863	0.0315116	0.0211718
ASV17	k__Bacteria;p__Proteobacteria;c__Gammaproteobacteria;o__Xanthomonadales;f__Rhodanobacteraceae;g__Dyella	0.00640079	0.0192024	0.00443131	0.00393895	0.000984737	0.0275726	0.0226489	0.028065	0.0265879	0.0679468	0.0443131	0.0339734	0.0625308
ASV24	k__Bacteria;p__Bacteroidota;c__Bacteroidia;o__Chitinophagales;f__Chitinophagaceae	0.0014771	0.0201871	0.00541605	0.00787789	0.0014771	0.0246184	0.0167405	0.0201871	0.0177253	0.098966	0.065485	0.0211718	0.0979813
ASV44	k__Bacteria;p__Actinobacteriota;c__Actinobacteria;o__Micrococcales;f__Microbacteriaceae;g__Curtobacterium	0.00246184	0.00837026	0.00541605	0.00640079	0.000492368	0.0260955	0.0236337	0.0206795	0.0310192	0.00738552	0.00344658	0.0497292	0.00590842
ASV51	k__Bacteria;p__Bacteroidota;c__Bacteroidia;o__Chitinophagales;f__;g__;s__	0.000984737	0.00443131	0.000492368	0.00393895	0.0014771	0.0142787	0.0162482	0.00886263	0.0118168	0.0265879	0.01871	0.0201871	0.028065
ASV54	k__Bacteria;p__Bacteroidota;c__Bacteroidia;o__Chitinophagales	0.0014771	0.0196947	0.00393895	0.00443131	0.000492368	0.00492368	0.00541605	0.00738552	0.00541605	0.0014771	0.000492368	0.00344658	0.0014771
ASV83	k__Bacteria;p__Proteobacteria;c__Alphaproteobacteria;o__Tistrellales;f__Geminicoccaceae;g__Arboricoccus;s__Arboricoccus_pini	0	0.00295421	0.00196947	0.00196947	0.000492368	0.000984737	0.00246184	0.00344658	0.0014771	0.00492368	0.00196947	0	0.00393895
ASV84	k__Bacteria;p__Proteobacteria;c__Alphaproteobacteria;o__Acetobacterales;f__Acetobacteraceae	0	0.000492368	0.000492368	0.0014771	0	0.0132939	0.0118168	0.0103397	0.0103397	0.00196947	0	0.0270803	0.000492368
ASV86	k__Bacteria;p__Proteobacteria;c__Gammaproteobacteria;o__Burkholderiales;f__Burkholderiaceae;g__Robbsia	0.000492368	0.000984737	0.000492368	0.000492368	0	0.00492368	0.00590842	0	0.00689316	0.00295421	0.000984737	0.0142787	0.00246184

## Sheet: IAC_Ctrl.W_IAC.Fed.W_Common
ID	Taxonomy	IAC.Ctrl.W1	IAC.Ctrl.W2	IAC.Ctrl.W3	IAC.Ctrl.W4	IAC.Fed.W1	IAC.Fed.W2	IAC.Fed.W3	IAC.Fed.W4
ASV102	k__Bacteria;p__Proteobacteria;c__Gammaproteobacteria;o__Enterobacterales;f__Morganellaceae	0.00492368	0.00640079	0.00590842	0.00640079	0.00393895	0.00196947	0.0290497	0.00344658
ASV67	k__Bacteria;p__Proteobacteria;c__Gammaproteobacteria;o__Enterobacterales	0.0118168	0.0177253	0.0265879	0.0162482	0.0177253	0.0108321	0.0457903	0.0157558

## Sheet: IAC_WL.adult_Fed.W_Unique ASVs
ID	Taxonomy	IAC.WL.Adult1	IAC.WL.Adult2	IAC.WL.Adult3	IAC.WL.Adult4	IAC.WL.Adult5	IAC.Fed.W1	IAC.Fed.W2	IAC.Fed.W3	IAC.Fed.W4
ASV11	k__Bacteria;p__Proteobacteria;c__Gammaproteobacteria;o__Enterobacterales;f__Yersiniaceae;g__Serratia	0.0256032	0.324963	0.42836	0.509109	0.0699163	0.000492368	0	0.00246184	0.000984737
ASV21	k__Bacteria;p__Proteobacteria;c__Gammaproteobacteria;o__Enterobacterales	0.00541605	0.00295421	0.00541605	0.000984737	0.00246184	0.009355	0.00738552	0.00689316	0.0113245
ASV26	k__Bacteria;p__Proteobacteria;c__Gammaproteobacteria;o__Enterobacterales;f__Yersiniaceae;g__Serratia	0.00738552	0.0876416	0.106844	0.13097	0.01871	0.00196947	0.000984737	0.0014771	0.0014771
ASV42	k__Bacteria;p__Proteobacteria;c__Gammaproteobacteria;o__Enterobacterales	0	0.00196947	0.00492368	0.000984737	0	0.0113245	0.00837026	0	0.0118168
ASV149	k__Bacteria;p__Actinobacteriota;c__Actinobacteria;o__Corynebacteriales;f__Mycobacteriaceae;g__Mycobacterium	0.000984737	0.000492368	0.0014771	0.0014771	0.000492368	0.000984737	0.000984737	0	0.000984737
ASV158	k__Bacteria;p__Bacteroidota;c__Bacteroidia;o__Sphingobacteriales;f__Sphingobacteriaceae;g__Sphingobacterium;s__bacterium_A37T11	0	0.000984737	0.0014771	0.00196947	0	0.000984737	0.000984737	0	0.000984737
ASV186	k__Bacteria;p__Proteobacteria;c__Gammaproteobacteria;o__Enterobacterales	0.000984737	0.0014771	0.000984737	0.0014771	0	0.000492368	0	0.00393895	0.000492368

## Sheet: IAC_WL.adult_Unique ASVs
ID	Taxonomy	IAC.WL.Adult1	IAC.WL.Adult2	IAC.WL.Adult3	IAC.WL.Adult4	IAC.WL.Adult5
ASV110	k__Bacteria	0	0.000492368	0.000492368	0	0.0014771
ASV115	k__Bacteria;p__Proteobacteria;c__Gammaproteobacteria;o__Burkholderiales;f__Comamonadaceae	0.0014771	0.000492368	0.000492368	0.000492368	0
ASV117	k__Bacteria;p__Proteobacteria;c__Alphaproteobacteria;o__Rhizobiales;f__Rhizobiaceae;g__Ochrobactrum	0.000984737	0.000984737	0	0.000984737	0
ASV15	k__Bacteria;p__Proteobacteria;c__Gammaproteobacteria;o__Pseudomonadales;f__Pseudomonadaceae;g__Pseudomonas	0	0.00984737	0	0.00246184	0.000492368
ASV137	k__Bacteria;p__Actinobacteriota;c__Actinobacteria;o__Micrococcales;f__Microbacteriaceae	0	0.000492368	0.000492368	0.000492368	0.000984737
ASV31	k__Bacteria;p__Proteobacteria;c__Gammaproteobacteria;o__Enterobacterales;f__Yersiniaceae;g__Serratia	0.00689316	0.0871492	0.108321	0.129	0.0177253
ASV146	k__Bacteria;p__Proteobacteria;c__Alphaproteobacteria;o__Rhizobiales;f__Beijerinckiaceae;g__Methylorosula;s__Beijerinckia_sp_N4	0.0014771	0.000492368	0	0.000492368	0
ASV37	k__Bacteria;p__Proteobacteria;c__Gammaproteobacteria;o__Pseudomonadales;f__Moraxellaceae;g__Acinetobacter	0.0014771	0.00246184	0.000984737	0.000492368	0
ASV48	k__Bacteria;p__Proteobacteria;c__Gammaproteobacteria;o__Enterobacterales;f__Yersiniaceae;g__Serratia	0.000492368	0.000984737	0	0.000492368	0
ASV57	k__Bacteria;p__Bacteroidota;c__Bacteroidia;o__Chitinophagales;f__Chitinophagaceae	0.000492368	0.00541605	0	0.000492368	0
ASV59	k__Bacteria;p__Proteobacteria;c__Gammaproteobacteria;o__Burkholderiales;f__Burkholderiaceae;g__Robbsia;s__Paraburkholderia_sp	0.000984737	0.00246184	0.0014771	0.000492368	0
ASV62	k__Bacteria;p__Proteobacteria;c__Gammaproteobacteria;o__Pseudomonadales;f__Pseudomonadaceae;g__Pseudomonas	0.0014771	0.00344658	0.000492368	0	0
ASV64	k__Bacteria;p__Proteobacteria;c__Alphaproteobacteria;o__Sphingomonadales;f__Sphingomonadaceae;g__Sphingomonas	0.000984737	0.00246184	0.000492368	0	0
ASV72	k__Bacteria;p__Proteobacteria;c__Alphaproteobacteria;o__Sphingomonadales;f__Sphingomonadaceae;g__Sphingomonas	0.0014771	0.00295421	0.000984737	0.000492368	0
ASV445	k__Bacteria;p__Proteobacteria;c__Gammaproteobacteria;o__Xanthomonadales;f__Xanthomonadaceae;g__Pseudoxanthomonas	0	0.000492368	0	0.000984737	0.00196947
ASV473	k__Bacteria;p__Bacteroidota;c__Bacteroidia;o__Sphingobacteriales;f__Sphingobacteriaceae;g__Olivibacter	0	0.000492368	0.000492368	0.000984737	0
ASV509	k__Bacteria;p__Proteobacteria;c__Gammaproteobacteria;o__Enterobacterales	0	0.000984737	0.00196947	0.000492368	0
ASV588	k__Bacteria;p__Bacteroidota;c__Bacteroidia;o__Chitinophagales;f__Chitinophagaceae;g__Taibaiella;s__Sphingobacteriia_bacterium_DVSBS1	0.000492368	0.000492368	0.000492368	0.0014771	0
ASV1177	k__Bacteria;p__Actinobacteriota;c__Actinobacteria;o__Micrococcales;f__Microbacteriaceae	0	0.000492368	0.000492368	0.000492368	0

## Sheet: IAC_Crtl.W_Unique ASVs
ID	Taxonomy	IAC.Ctrl.W1	IAC.Ctrl.W2	IAC.Ctrl.W3	IAC.Ctrl.W4
ASV899	k__Bacteria;p__Bacteroidota;c__Bacteroidia;o__Bacteroidales;f__Muribaculaceae;g__;s__	0.0201871	0.00738552	0	0.00787789
ASV1011	k__Bacteria;p__Firmicutes;c__Bacilli;o__Erysipelotrichales;f__Erysipelotrichaceae;g__Turicibacter;s__	0.00689316	0.00640079	0.000984737	0.00886263
ASV1072	k__Bacteria;p__Bacteroidota;c__Bacteroidia;o__Bacteroidales;f__Rikenellaceae;g__Rikenellaceae_RC9_gut_group;s__	0.00393895	0.00689316	0.00344658	0.00984737
ASV1180	k__Bacteria;p__Actinobacteriota;c__Coriobacteriia;o__Coriobacteriales;f__Atopobiaceae;g__Coriobacteriaceae_UCG-002;s__	0.0113245	0.00492368	0.00295421	0.0014771
ASV1209	k__Bacteria;p__Firmicutes;c__Clostridia;o__Clostridiales;f__Clostridiaceae;g__Clostridium_sensu_stricto_1	0.00541605	0.00443131	0.00196947	0.00344658
ASV1493	k__Bacteria;p__Firmicutes;c__Clostridia;o__Oscillospirales;f__Oscillospiraceae;g__Oscillibacter	0.00295421	0	0.00443131	0.00246184
ASV1625	k__Bacteria;p__Desulfobacterota;c__Desulfovibrionia;o__Desulfovibrionales;f__Desulfovibrionaceae;g__Desulfovibrio;s__Desulfovibrio_sp_UNSW3caefatS	0	0.00443131	0.0014771	0.00443131
ASV1744	k__Bacteria	0.00246184	0.00246184	0.00196947	0
ASV1955	k__Bacteria	0.00640079	0.00246184	0	0.00344658
ASV2170	k__Bacteria;p__Firmicutes;c__Bacilli;o__Acholeplasmatales;f__Acholeplasmataceae;g__Candidatus_Phytoplasma;s__Candidatus_Phytoplasma_pini	0.00196947	0	0.00295421	0.00344658

## Sheet: IAC_Fed.W_Unique ASVs
ID	Taxonomy	IAC.Fed.W1	IAC.Fed.W2	IAC.Fed.W3	IAC.Fed.W4
ASV132	k__Bacteria;p__Proteobacteria;c__Gammaproteobacteria;o__Enterobacterales	0.00886263	0.00443131	0	0.00837026
ASV68	k__Bacteria;p__Bacteroidota;c__Bacteroidia;o__Chitinophagales	0.00640079	0.00344658	0.00492368	0.00393895
ASV78	k__Bacteria;p__Bacteroidota;c__Bacteroidia;o__Chitinophagales;f__Chitinophagaceae;g__Arachidicoccus	0.00738552	0.00492368	0	0.00787789
ASV221	k__Bacteria;p__Proteobacteria;c__Gammaproteobacteria;o__Burkholderiales;f__Alcaligenaceae	0.000984737	0.000984737	0.000492368	0.000984737
ASV328	k__Bacteria;p__Proteobacteria;c__Gammaproteobacteria;o__Enterobacterales	0.00246184	0.000984737	0	0.000984737
ASV727	k__Bacteria;p__Proteobacteria;c__Gammaproteobacteria;o__Enterobacterales	0.000492368	0.000492368	0	0.000492368

## Sheet: IAC_WL.adult_Crtl.W_Unique ASVs
ID	Taxonomy	IAC.WL.Adult1	IAC.WL.Adult2	IAC.WL.Adult3	IAC.WL.Adult4	IAC.WL.Adult5	IAC.Ctrl.W1	IAC.Ctrl.W2	IAC.Ctrl.W3	IAC.Ctrl.W4
ASV45	k__Bacteria;p__Proteobacteria;c__Alphaproteobacteria;o__Sphingomonadales;f__Sphingomonadaceae;g__Sphingomonas	0.000984737	0.000984737	0.00295421	0.00393895	0.000984737	0.0123092	0.00295421	0.0118168	0.00443131
