# Supplementary material for: Comparative metagenomic study unveils new insights on bacterial communities in two pine-feeding Ips beetles (Coleoptera: Curculionidae: Scolytinae)
Source: Front Microbiol. 2024 Oct 9;15:1400894. doi: 10.3389/fmicb.2024.1400894 (PMC11496174; doi:10.3389/fmicb.2024.1400894)
Supplement: Supplementary file 11 [file Table_9.XLSX]

## Sheet: Ctrl.W_Unique ASVs
ID	Taxonomy	Ctrl.W1	Ctrl.W2	Ctrl.W3	Ctrl.W4
ASV533	k__Bacteria;p__Acidobacteriota;c__Acidobacteriae;o__Acidobacteriales;f__Acidobacteriaceae_(Subgroup_1);g__Bryocella;s__	0.00886263	0	0.00541605	0.00541605
ASV1772	k__Bacteria;p__Actinobacteriota;c__Actinobacteria;o__Frankiales;f__Acidothermaceae;g__Acidothermus;s__Actinomycetales_bacterium	0.00590842	0	0.00295421	0.00246184
ASV1626	k__Bacteria;p__Proteobacteria;c__Alphaproteobacteria;o__Caulobacterales;f__Caulobacteraceae	0.00689316	0	0.000984737	0.00196947
ASV2445	k__Bacteria	0	0.00196947	0.00196947	0.0014771
ASV2943	k__Bacteria	0	0.000984737	0.00196947	0.00196947

## Sheet: Fed.W_Unique ASVs
ID	Taxonomy	Fed.W1	Fed.W2	Fed.W3	Fed.W4
ASV97	k__Bacteria;p__Actinobacteriota;c__Actinobacteria;o__Micrococcales;f__Microbacteriaceae;g__Microbacterium	0.000984737	0.0393895	0	0.00787789

## Sheet: ISX.Ctrl.W_Unique ASVs
ID	Taxonomy	ISX.Ctrl.W1	ISX.Ctrl.W2	ISX.Ctrl.W3	ISX.Ctrl.W4
ASV241	k__Bacteria;p__Proteobacteria;c__Alphaproteobacteria;o__Sphingomonadales;f__Sphingomonadaceae;g__Sphingomonas	0.00787789	0.0103397	0.00837026	0
ASV303	k__Bacteria;p__Proteobacteria;c__Gammaproteobacteria;o__Burkholderiales;f__Burkholderiaceae;g__Burkholderia-Caballeronia-Paraburkholderia	0.00541605	0.00738552	0.00689316	0
ASV595	k__Bacteria;p__Proteobacteria;c__Gammaproteobacteria;o__Burkholderiales;f__Burkholderiaceae;g__Burkholderia-Caballeronia-Paraburkholderia	0.00196947	0.00640079	0.00196947	0
ASV715	k__Bacteria;p__Acidobacteriota;c__Acidobacteriae;o__Acidobacteriales;f__Acidobacteriaceae_(Subgroup_1);g__Terriglobus	0.000984737	0.00295421	0.00344658	0
ASV731	k__Bacteria;p__Proteobacteria;c__Gammaproteobacteria;o__Burkholderiales;f__Burkholderiaceae;g__Burkholderia-Caballeronia-Paraburkholderia	0.0014771	0.00344658	0.00246184	0
ASV806	k__Bacteria;p__Proteobacteria;c__Alphaproteobacteria;o__Acetobacterales;f__Acetobacteraceae	0.00295421	0.000492368	0.00196947	0
ASV1161	k__Bacteria;p__Proteobacteria;c__Gammaproteobacteria;o__Burkholderiales;f__Burkholderiaceae;g__Burkholderia-Caballeronia-Paraburkholderia	0.00196947	0.000492368	0.00196947	0

## Sheet: ISX.Fed.W_Unique ASVs
ID	Taxonomy	ISX.Fed.W1	ISX.Fed.W2	ISX.Fed.W3	ISX.Fed.W4
ASV119	k__Bacteria;p__Proteobacteria;c__Gammaproteobacteria;o__Burkholderiales;f__Burkholderiaceae;g__Robbsia	0.00590842	0.00738552	0.00640079	0.00541605
ASV75	k__Bacteria;p__Proteobacteria;c__Gammaproteobacteria;o__Enterobacterales	0.00590842	0.00541605	0.00590842	0.00689316
ASV108	k__Bacteria;p__Bacteroidota;c__Bacteroidia;o__Chitinophagales;f__Chitinophagaceae;g__Taibaiella;s__Sphingobacteriia_bacterium_DVSBS1	0.00492368	0.00689316	0.00590842	0.00541605
ASV231	k__Bacteria;p__Proteobacteria;c__Gammaproteobacteria;o__Burkholderiales;f__Burkholderiaceae;g__Robbsia;s__Robbsia_andropogonis	0.00246184	0.00196947	0.00196947	0.00196947
ASV256	k__Bacteria;p__Proteobacteria;c__Gammaproteobacteria;o__Xanthomonadales;f__Xanthomonadaceae;g__Pseudoxanthomonas	0.00295421	0.0014771	0.00196947	0.000984737
ASV78	k__Bacteria;p__Bacteroidota;c__Bacteroidia;o__Chitinophagales;f__Chitinophagaceae;g__Arachidicoccus	0.000984737	0.00196947	0.00246184	0.000984737
ASV321	k__Bacteria;p__Proteobacteria;c__Gammaproteobacteria;o__Burkholderiales;f__Burkholderiaceae;g__Robbsia	0.000984737	0.00196947	0.0014771	0.00196947
ASV242	k__Bacteria;p__Proteobacteria;c__Gammaproteobacteria;o__Burkholderiales;f__Oxalobacteraceae	0.00196947	0.0014771	0.000984737	0.0014771
ASV335	k__Bacteria;p__Proteobacteria;c__Gammaproteobacteria;o__Burkholderiales;f__Burkholderiaceae;g__Burkholderia-Caballeronia-Paraburkholderia	0.0014771	0.000984737	0.000984737	0.000984737
ASV221	k__Bacteria;p__Proteobacteria;c__Gammaproteobacteria;o__Burkholderiales;f__Alcaligenaceae	0.000984737	0.000984737	0.000984737	0.000984737
ASV342	k__Bacteria;p__Proteobacteria;c__Gammaproteobacteria;o__Burkholderiales;f__Burkholderiaceae;g__Robbsia;s__	0.000984737	0.000984737	0.000984737	0.000984737
ASV374	k__Bacteria;p__Bacteroidota;c__Bacteroidia;o__Chitinophagales	0.000984737	0.000984737	0.000984737	0.000984737
ASV440	k__Bacteria;p__Bacteroidota;c__Bacteroidia;o__Chitinophagales;f__Chitinophagaceae	0.000984737	0.000492368	0.000492368	0.000492368
ASV753	k__Bacteria;p__Proteobacteria;c__Gammaproteobacteria;o__Xanthomonadales;f__Xanthomonadaceae	0	0.000492368	0.000492368	0.0014771
ASV900	k__Bacteria;p__Proteobacteria;c__Alphaproteobacteria;o__Acetobacterales;f__Acetobacteraceae	0	0.0014771	0.000492368	0.000492368
ASV524	k__Bacteria;p__Proteobacteria;c__Gammaproteobacteria;o__Burkholderiales;f__Burkholderiaceae;g__Robbsia	0.000492368	0.000492368	0	0.000984737

## Sheet: Fed.W_ISX.Fed.W_Common ASVs
ID	Taxonomy	Fed.W1	Fed.W2	Fed.W3	Fed.W4	ISX.Fed.W1	ISX.Fed.W2	ISX.Fed.W3	ISX.Fed.W4
ASV84	k__Bacteria;p__Proteobacteria;c__Alphaproteobacteria;o__Acetobacterales;f__Acetobacteraceae	0.000984737	0.000492368	0.0014771	0.0738552	0.0014771	0.00246184	0.000492368	0.000984737
