# Supplementary material for: Comparative metagenomic study unveils new insights on bacterial communities in two pine-feeding Ips beetles (Coleoptera: Curculionidae: Scolytinae)
Source: Front Microbiol. 2024 Oct 9;15:1400894. doi: 10.3389/fmicb.2024.1400894 (PMC11496174; doi:10.3389/fmicb.2024.1400894)
Supplement: Supplementary file 12 [file Table_10.XLSX]

## Sheet: Statistics_qPCR data 
	Figures											Supple figure 6A	t-test contrast comparison
					formula	family	AIC	Pr(>F)					larvae		pupae		adult
	Supplementary figure 6A				lm(log(RQ) ~ Stage)	gaussian	40.1142	0.009228	**			larvae	X		0.09878	.	0.00286	**
												pupae	0.09878	.	X		0.054026	.
												adult	0.00286	**	0.054026	.	X
					formula	family	AIC	Pr(>F)
	Supplementary figure 6B				lm(log(RQ) ~ Origin)	gaussian	26.5655	0.07557	.
					formula	family	AIC	Pr(>F)
	Supplementary figure 6C				lm(log(RQ) ~ Species)	gaussian	25.637	0.0006689	***
	Figure 5
				bacteria	formula	family	AIC	Pr(>F)				Bacteroidota	t-test contrast comparison
				Bacteroidota	lm(log(RQ) ~ Stage)	gaussian	29.1808	0.03792	*				larvae		pupae		adult
				Enterobacteriaceae	lm(RQ ~ Stage)	gaussian	-10.5425	2.175e-11	***			larvae	X		0.16		0.15
				Firmicutes	lm(RQ ~ Stage)	gaussian	22.9168	0.2558				pupae	0.16		X		0.01268	*
				Pseudomonas	lm(log(RQ) ~ Stage)	gaussian	36.4814	0.0009109	***			adult	0.15		0.01268	*	X
				Pseudoxanthomonas	lm(log(RQ) ~ Stage)	gaussian	21.9642	3.229e-06	***
				Serratia	lm(log(RQ) ~ Stage)	gaussian	8.99203	3.557e-09	***
												Enterobacteriaceae	t-test contrast comparison
													larvae		pupae		adult
												larvae	X		6.86e-11	***	1.21e-05	***
												pupae	6.86e-11	***	X		4.95e-11	***
												adult	1.21e-05	***	4.95e-11	***	X
												Pseudomonas	t-test contrast comparison
													larvae		pupae		adult
												larvae	X		0.010616	*	0.000263	***
												pupae	0.010616	*	X		0.029859	*
												adult	0.000263	***	0.029859	*	X
												Pseudoxanthomonas	t-test contrast comparison
													larvae		pupae		adult
												larvae	X		1.84e-06	***	0.243
												pupae	1.84e-06	***	X		5.1e-06	***
												adult	0.243		5.1e-06	***	X
												Serratia	t-test contrast comparison
													larvae		pupae		adult
												larvae	X		7.08e-07	***	9.31e-10	***
												pupae	7.08e-07	***	X		2.4e-07	***
												adult	9.31e-10	***	2.4e-07	***	X
				bacteria	formula	family	AIC	Pr(>F)
	Figure 7B			Bacteroidota	lm(log(RQ) ~ Origin)	gaussian	23.4774	0.07752	.
	Figure 7B			Enterobacteriaceae	lm(RQ ~ Origin)	gaussian	-47.8451	8.995e-05	***
	Figure 7B			Firmicutes	lm(log(RQ) ~ Origin)	gaussian	21.6366	0.6536
	Figure 7B			Pseudomonas	lm(log(RQ) ~ Origin)	gaussian	21.2899	0.003431	**
	Figure 7B			Pseudoxanthomonas	lm(log(RQ) ~ Origin)	gaussian	18.5656	0.0006604	***
	Figure 7B			Serratia	lm(log(RQ) ~ Origin)	gaussian	2.04424	6.593e-06	***
				bacteria	formula	family	AIC	Pr(>F)
	Figure 7C			Bacteroidota	lm(log(RQ) ~ Species)	gaussian	22.0241	0.00714	**
	Figure 7C			Enterobacteriaceae	lm(RQ ~ Species)	gaussian	-17.4633	4.398e-06	***
	Figure 7C			Firmicutes	lm(RQ ~ Species)	gaussian	16.7948	0.8318
	Figure 7C			Pseudomonas	lm(log(RQ) ~ Species)	gaussian	25.0247	0.002967	**
	Figure 7C			Pseudoxanthomonas	lm(log(RQ) ~ Species)	gaussian	12.3139	1.694e-06	***
	Figure 7C			Serratia	lm(log(RQ) ~ Species)	gaussian	11.4446	1.819e-05	***
